# Supplementary material for: Pseudoprevotella muciniphila gen. nov., sp. nov., a mucin-degrading bacterium attached to the bovine rumen epithelium
Source: PLoS One. 2021 May 20;16(5):e0251791. doi: 10.1371/journal.pone.0251791 (PMC8136628; doi:10.1371/journal.pone.0251791)
Supplement: S1 Dataset — (XLSX) [file pone.0251791.s007.xlsx]

## Sheet: List of Genes
List of contigs, genes, and their corresponding annotaions for the complete genome of Pseudoprevotella muciniphila strain E39.
-	Blank
KEGG	KEGG (Kyoto Encyclopedia of Genes and Genomes) is a database resource for understanding high-level functions and utilities of the biological system, such as the cell, the organism and the ecosystem, from molecular-level information, especially large-scale molecular datasets generated by genome sequencing and other high-throughput experimental technologies.
VRprofile	VRprofile is bioinformatics tool for identification of virulence and/or antibiotic resistance associated gene clusters
CAZy Database	CAZy Database describes the families of structurally-related catalytic and carbohydrate-binding modules (or functional domains) of enzymes that degrade, modify, or create glycosidic bonds.
UniProt Blastp	UniProt (Universal Protein Resource) is a comprehensive resource for protein seuence and annotation data. UniProt Blastp results were obtained manually through a Blastp search against the UniProtKB database.
	SusC homolog (TonB-dependent receptor)
	SusD homolog
	putative extracellular polymeric substances (EPSs) synthesis locus
Abbreviation	GH: glycoside hydrolase; GT: glycosyl transferase; CE: carbohydrate esterase; CBM: carbohydrate-binding module; VF: virulence factor; AR: antibiotic resistance determinant; IS: IS element; PAI: pathogenicity island; ARI: antibiotic resistance island; Prophage: Bacteriophage genetic element; T3SE: Type 3 secretion effector; T6SS: Type 6 secretion system;
Note	Genome data of Pseudoprevotella muciniphila strain E39					NCBI GenBank Accesion number	CP033459
Locus ID	Contig ID	Start	End	Frame	Product	KEGG ID	VRprofile ID	VRprofile Description	CAZy Database	UniProt Blastp
L_00001	contig1	79	474	-	hypothetical protein	-	-	-	-	-
L_00002	contig1	557	958	+	hypothetical protein	-	-	-	-	-
L_00003	contig1	1060	1263	+	hypothetical protein	-	-	-	-	-
L_00004	contig1	1270	1662	+	hypothetical protein	-	-	-	-	-
L_00005	contig1	1673	3670	+	hypothetical protein	-	-	-	-	-
L_00006	contig1	3696	4643	+	hypothetical protein	-	-	-	-	-
L_00007	contig1	4645	4890	+	hypothetical protein	-	-	-	-	-
L_00008	contig1	4887	5507	+	hypothetical protein	-	-	-	-	-
L_00009	contig1	5510	5692	+	hypothetical protein	-	-	-	-	-
L_00010	contig1	5689	5904	+	hypothetical protein	-	-	-	-	-
L_00011	contig1	5901	6128	+	hypothetical protein	-	-	-	-	-
L_00012	contig1	6147	6350	+	hypothetical protein	-	-	-	-	-
L_00013	contig1	6347	6826	+	hypothetical protein	-	-	-	-	-
L_00014	contig1	6901	7467	+	hypothetical protein	-	-	-	-	-
L_00015	contig1	7464	7640	+	hypothetical protein	-	-	-	-	-
L_00016	contig1	7668	7952	+	hypothetical protein	-	-	-	-	-
L_00017	contig1	7912	8475	+	hypothetical protein	-	-	-	-	-
L_00018	contig1	8571	9050	+	hypothetical protein	-	-	-	-	-
L_00019	contig1	9079	9414	+	hypothetical protein	-	-	-	-	-
L_00020	contig1	9529	10698	-	hypothetical protein	-	-	-	-	-
L_00021	contig1	10824	12233	-	hypothetical protein	-	-	-	-	-
L_00022	contig1	12240	12659	-	hypothetical protein	-	-	-	-	-
L_00023	contig1	12670	12900	-	hypothetical protein	-	-	-	-	-
L_00024	contig1	12902	14464	-	hypothetical protein	-	-	-	-	-
L_00025	contig1	14480	15025	-	hypothetical protein	-	-	-	-	-
L_00026	contig1	15225	16172	+	hypothetical protein	-	-	-	-	-
L_00027	contig1	16238	17572	+	hypothetical protein	-	-	-	-	-
L_00028	contig1	17586	17801	+	hypothetical protein	-	-	-	-	-
L_00029	contig1	17798	18409	+	hypothetical protein	K01448	-	-	-	-
L_00030	contig1	18433	18948	+	hypothetical protein	-	-	-	-	-
L_00031	contig1	18905	19294	+	hypothetical protein	-	-	-	-	-
L_00032	contig1	19291	19794	+	hypothetical protein	-	-	-	-	-
L_00033	contig1	19813	20286	+	hypothetical protein	-	-	-	-	-
L_00034	contig1	20283	20534	-	hypothetical protein	-	-	-	-	-
L_00035	contig1	20579	26032	+	hypothetical protein	-	-	-	-	-
L_00036	contig1	26038	26514	+	hypothetical protein	-	-	-	-	-
L_00037	contig1	26549	30625	+	hypothetical protein	-	-	-	-	-
L_00038	contig1	30644	33250	+	hypothetical protein	-	-	-	-	-
L_00039	contig1	33247	33498	+	hypothetical protein	-	-	-	-	-
L_00040	contig1	33714	33956	+	hypothetical protein	-	-	-	-	-
L_00041	contig1	34024	34854	+	hypothetical protein	-	-	-	-	-
L_00042	contig1	34880	35518	+	Thymidylate synthase ThyA	K00560	-	-	-	-
L_00043	contig1	35676	35873	+	hypothetical protein	-	-	-	-	-
L_00044	contig1	35944	37236	-	Lipoprotein-releasing system transmembrane protein LolE	K09808	-	-	-	-
L_00045	contig1	37252	38454	-	Aspartate aminotransferase	K00812	-	-	-	-
L_00046	contig1	38569	39360	+	Dihydroorotate dehydrogenase B (NAD(+)), electron transfer subunit	K02823	-	-	-	-
L_00047	contig1	39388	40296	+	Dihydroorotate dehydrogenase B (NAD(+)), catalytic subunit	K17828	-	-	-	-
L_00048	contig1	40340	40810	+	hypothetical protein	-	-	-	-	-
L_00049	contig1	41105	41746	+	hypothetical protein	-	-	-	-	-
L_00050	contig1	41998	42207	+	hypothetical protein	-	-	-	-	-
L_00051	contig1	42224	43702	-	hypothetical protein	-	-	-	-	-
L_00052	contig1	43823	46351	+	Endonuclease MutS2	K07456	-	-	-	-
L_00053	contig1	46371	47285	+	Ribonuclease Z	K00784	-	-	-	-
L_00054	contig1	47360	47563	-	hypothetical protein	-	-	-	-	-
L_00055	contig1	47608	48789	-	Bifunctional purine biosynthesis protein PurH	K00602	-	-	-	-
L_00056	contig1	48838	51120	-	4-alpha-glucanotransferase	K00705	-	-	GH77	-
L_00057	contig1	51561	52028	-	Nucleoside diphosphate kinase	K00940	-	-	-	-
L_00058	contig1	52293	52730	-	hypothetical protein	K03711	-	-	-	-
L_00059	contig1	52727	54778	-	Serine protease AprX	-	-	-	-	-
L_00060	contig1	54801	56078	-	hypothetical protein	-	-	-	-	-
L_00061	contig1	56137	56529	-	Xylose operon regulatory protein	-	-	-	-	-
L_00062	contig1	56743	57081	-	hypothetical protein	-	-	-	-	-
L_00063	contig1	57096	57197	+	hypothetical protein	-	-	-	-	-
L_00064	contig1	57159	57578	-	hypothetical protein	-	-	-	-	-
L_00065	contig1	57663	59756	+	Vitamin B12 transporter BtuB	K02014	-	-	-	-
L_00066	contig1	59874	60296	+	hypothetical protein	-	-	-	-	-
L_00067	contig1	60317	60838	+	hypothetical protein	K07507	-	-	-	-
L_00068	contig1	60907	71937	+	hypothetical protein	-	-	-	-	-
L_00069	contig1	72049	72816	+	hypothetical protein	-	-	-	-	-
L_00070	contig1	73025	73561	+	hypothetical protein	-	-	-	-	-
L_00071	contig1	73678	76143	+	Phenylalanine--tRNA ligase beta subunit	K01890	-	-	-	-
L_00072	contig1	76173	76898	+	putative transcriptional regulatory protein	-	-	-	-	-
L_00073	contig1	76901	77149	+	hypothetical protein	-	-	-	-	-
L_00074	contig1	77287	78390	+	hypothetical protein	-	-	-	-	-
L_00075	contig1	78443	79378	-	Methionyl-tRNA formyltransferase	K00604	-	-	-	-
L_00076	contig1	79435	81003	-	Peptide chain release factor 3	K02837	-	-	-	-
L_00077	contig1	81011	81727	-	hypothetical protein	K06997	-	-	-	-
L_00078	contig1	81731	82192	-	hypothetical protein	-	-	-	-	-
L_00079	contig1	82542	84644	+	hypothetical protein	-	-	-	-	-
L_00080	contig1	84966	85994	+	hypothetical protein	-	-	-	-	-
L_00081	contig1	86411	87892	-	Cyclohexadienyl dehydratase	K01713	-	-	-	-
L_00082	contig1	87994	88770	-	hypothetical protein	-	-	-	-	-
L_00083	contig1	88774	89241	-	hypothetical protein	-	-	-	-	-
L_00088	contig1	90530	93943	+	Isoleucine--tRNA ligase	K01870	-	-	-	-
L_00089	contig1	93987	94367	+	General stress protein 16O	-	-	-	-	-
L_00090	contig1	94439	95080	+	Lipoprotein signal peptidase	K03101	-	-	-	-
L_00091	contig1	95092	96063	+	hypothetical protein	-	-	-	-	-
L_00092	contig1	96081	96284	+	hypothetical protein	-	-	-	-	-
L_00093	contig1	96295	97284	+	hypothetical protein	-	-	-	-	-
L_00094	contig1	97310	98080	+	hypothetical protein	-	-	-	-	-
L_00095	contig1	98108	100090	-	ComE operon protein 3	K02238	-	-	-	-
L_00096	contig1	100204	102018	-	putative protease YdcP	K08303	-	-	-	-
L_00097	contig1	102163	102696	+	Hypoxanthine phosphoribosyltransferase	K00760	-	-	-	-
L_00098	contig1	102736	103305	+	Adenylate kinase	K00939	-	-	-	-
L_00099	contig1	103340	104503	+	GTPase Obg	K03979	-	-	-	-
L_00100	contig1	104490	105293	+	Laccase domain protein YfiH	K05810	-	-	-	-
L_00101	contig1	105307	107367	+	hypothetical protein	-	-	-	-	-
L_00103	contig1	107883	108674	-	hypothetical protein	-	-	-	-	-
L_00104	contig1	108688	109488	-	Putative metallo-hydrolase YycJ	-	-	-	-	-
L_00105	contig1	109521	111776	-	Outer membrane protein assembly factor BamA	-	-	-	-	-
L_00106	contig1	111892	112671	+	23S rRNA (guanosine-2'-O-)-methyltransferase RlmB	K03437	-	-	-	-
L_00107	contig1	112692	113336	-	hypothetical protein	-	-	-	-	-
L_00108	contig1	113350	114306	-	Putative 2-hydroxyacid dehydrogenase	K00018	-	-	-	-
L_00109	contig1	114319	115611	-	hypothetical protein	-	-	-	-	-
L_00110	contig1	116022	117320	-	hypothetical protein	K08218	-	-	-	-
L_00111	contig1	117342	121163	-	hypothetical protein	-	-	-	GT2	-
L_00112	contig1	121196	122770	-	Replicative DNA helicase	K02314	-	-	-	-
L_00113	contig1	122788	124242	-	hypothetical protein	-	-	-	-	-
L_00114	contig1	124381	125895	-	Cytosol non-specific dipeptidase	K01270	-	-	-	-
L_00115	contig1	126126	126731	+	hypothetical protein	K06142	-	-	-	-
L_00117	contig1	127098	129302	+	hypothetical protein	-	-	-	-	-
L_00118	contig1	129386	129787	-	Pyrophosphatase PpaX	-	-	-	-	-
L_00119	contig1	130062	130511	-	hypothetical protein	-	-	-	-	-
L_00120	contig1	130548	132098	-	hypothetical protein	-	-	-	-	-
L_00121	contig1	132161	133693	-	Ribonuclease Y	K18682	-	-	-	-
L_00122	contig1	133738	134034	-	hypothetical protein	K09888	-	-	-	-
L_00123	contig1	134074	134454	-	hypothetical protein	-	-	-	-	-
L_00124	contig1	134463	135122	-	hypothetical protein	-	-	-	-	-
L_00125	contig1	135464	137005	+	Internalin-J	-	-	-	-	-
L_00126	contig1	137036	139789	+	Endo-alpha-N-acetylgalactosaminidase	-	-	-	-	-
L_00127	contig1	139861	140643	-	Acyl-[acyl-carrier-protein]--UDP-N-acetylglucosamine O-acyltransferase	K00677	-	-	-	-
L_00128	contig1	140690	142105	-	Cation efflux system protein CusC	-	-	-	-	-
L_00129	contig1	142198	145623	-	Multidrug resistance protein MdtF	-	-	-	-	-
L_00130	contig1	145708	146895	-	Multidrug resistance protein MdtE	K03585	-	-	-	-
L_00131	contig1	147037	148479	-	Multifunctional CCA protein	-	-	-	-	-
L_00132	contig1	148569	150593	-	UvrABC system protein B	K03702	-	-	-	-
L_00133	contig1	150601	151074	-	2-C-methyl-D-erythritol 2,4-cyclodiphosphate synthase	K01770	-	-	-	-
L_00134	contig1	151197	152399	-	hypothetical protein	-	-	-	-	-
L_00135	contig1	152456	156154	-	hypothetical protein	-	-	-	-	-
L_00136	contig1	156196	156741	-	hypothetical protein	-	-	-	-	-
L_00137	contig1	156807	164456	-	hypothetical protein	-	-	-	-	-
L_00138	contig1	164473	165081	-	Holliday junction ATP-dependent DNA helicase RuvA	K03550	-	-	-	-
L_00139	contig1	165160	165465	-	hypothetical protein	-	-	-	-	-
L_00140	contig1	165636	166790	+	N-acetylglucosamine-6-phosphate deacetylase	K01443	-	-	CE9	-
L_00141	contig1	166874	167305	+	Bifunctional (p)ppGpp synthase/hydrolase RelA	-	-	-	-	-
L_00142	contig1	167302	167670	+	hypothetical protein	-	-	-	-	-
L_00143	contig1	168114	170753	+	hypothetical protein	-	-	-	-	-
L_00144	contig1	171230	172051	-	3-methyl-2-oxobutanoate hydroxymethyltransferase	K00606	-	-	-	-
L_00145	contig1	172066	172719	-	Beta-phosphoglucomutase	-	-	-	-	-
L_00146	contig1	172741	173571	-	Nucleoside triphosphate pyrophosphohydrolase	K02428	-	-	-	-
L_00148	contig1	174009	174119	-	hypothetical protein	-	-	-	-	-
L_00149	contig1	174165	176891	+	Pyruvate, phosphate dikinase	K01006	-	-	-	-
L_00150	contig1	177096	179663	+	DNA translocase SftA	K03466	-	-	-	-
L_00151	contig1	179711	180403	+	hypothetical protein	-	ARI_672940407	TrxB (thioredoxin reductase)	-	-
L_00152	contig1	180505	181440	+	Glucosaminate ammonia-lyase	K00384	-	-	-	-
L_00153	contig1	181582	182202	+	Uridine kinase	K00876	-	-	-	-
L_00154	contig1	182406	184100	-	hypothetical protein	-	-	-	-	-
L_00155	contig1	184387	184794	+	hypothetical protein	-	-	-	-	-
L_00156	contig1	184877	185395	+	hypothetical protein	-	-	-	-	-
L_00157	contig1	185481	186836	+	Streptopain	-	-	-	-	-
L_00158	contig1	186844	187344	+	hypothetical protein	-	-	-	-	-
L_00159	contig1	187447	189015	-	Ribonuclease E	K08301	-	-	-	-
L_00160	contig1	189164	189253	-	hypothetical protein	-	-	-	-	-
L_00161	contig1	189300	189572	-	DNA-binding protein HU	K03530	-	-	-	-
L_00162	contig1	189690	190169	-	Ribose-5-phosphate isomerase B	K01808	-	-	-	-
L_00163	contig1	190159	192159	-	Transketolase	K00615	-	-	-	-
L_00164	contig1	192402	193652	-	Magnesium and cobalt efflux protein CorC	-	-	-	-	-
L_00165	contig1	193671	193808	-	hypothetical protein	-	-	-	-	-
L_00166	contig1	193756	194184	-	Single-stranded DNA-binding protein	K03111	-	-	-	-
L_00167	contig1	194226	194666	-	hypothetical protein	-	-	-	-	-
L_00168	contig1	194695	195033	-	hypothetical protein	-	-	-	-	-
L_00169	contig1	195070	195942	-	Outer membrane protein assembly factor BamD	K05807	-	-	-	-
L_00170	contig1	196103	196777	+	tRNA (guanine-N(1)-)-methyltransferase	K00554	-	-	-	-
L_00171	contig1	196904	198781	-	hypothetical protein	-	-	-	-	-
L_00172	contig1	198800	199279	-	hypothetical protein	-	-	-	-	-
L_00173	contig1	200021	201253	-	hypothetical protein	-	-	-	-	-
L_00174	contig1	201307	203244	-	DNA primase	K02316	-	-	-	-
L_00175	contig1	203327	204409	-	Endolytic murein transglycosylase	K07082	-	-	-	-
L_00176	contig1	204637	207030	+	ATP-dependent DNA helicase RecQ	K03654	-	-	-	-
L_00177	contig1	207048	208814	+	Glutamine--tRNA ligase	K01886	-	-	-	-
L_00178	contig1	208825	210228	+	Beta-barrel assembly-enhancing protease	-	-	-	-	-
L_00179	contig1	210203	210334	+	hypothetical protein	-	-	-	-	-
L_00180	contig1	210435	211286	+	ATP phosphoribosyltransferase	K00765	-	-	-	-
L_00181	contig1	211301	212590	+	Histidinol dehydrogenase	K00013	-	-	-	-
L_00182	contig1	212587	213624	+	Histidinol-phosphate aminotransferase	K00817	-	-	-	-
L_00183	contig1	213641	214711	+	Histidine biosynthesis bifunctional protein HisB	K01089	-	-	-	-
L_00185	contig1	214877	215473	-	Nicotinate-nucleotide adenylyltransferase	K00969	-	-	-	-
L_00186	contig1	215470	216036	-	Guanylate kinase	K00942	-	-	-	-
L_00187	contig1	216080	216955	-	hypothetical protein	-	-	-	-	-
L_00188	contig1	217099	217959	-	RNA polymerase sigma factor SigA	K03086	-	-	-	-
L_00189	contig1	218085	218957	-	hypothetical protein	-	ISAs2_PEP	-	-	-
L_00190	contig1	219165	219359	-	hypothetical protein	-	-	-	-	-
L_00191	contig1	219352	219483	-	hypothetical protein	-	-	-	-	-
L_00192	contig1	219669	223787	-	hypothetical protein	-	-	-	-	-
L_00193	contig1	223881	224183	-	hypothetical protein	-	-	-	-	-
L_00194	contig1	224673	227072	+	TonB-dependent receptor SusC	-	-	-	-	TonB-dependent receptor
L_00195	contig1	227077	227973	+	Ribosomal large subunit pseudouridine synthase D	K06180	-	-	-	-
L_00196	contig1	228129	229796	-	Thiol-disulfide oxidoreductase ResA	-	-	-	-	-
L_00197	contig1	229893	231962	-	Cytochrome c biogenesis protein CcsA	-	-	-	-	-
L_00198	contig1	232043	233188	-	3-hydroxybenzoate synthase	-	-	-	-	-
L_00199	contig1	233214	233939	-	hypothetical protein	-	-	-	-	-
L_00200	contig1	234024	235238	-	hypothetical protein	-	-	-	-	-
L_00201	contig1	235270	236892	-	hypothetical protein	-	-	-	-	-
L_00202	contig1	236867	238075	-	Iron-regulated protein A	-	-	-	-	-
L_00203	contig1	238098	239594	-	hypothetical protein	-	-	-	-	-
L_00204	contig1	239786	240736	+	Oxygen regulatory protein NreC	K07322	-	-	-	-
L_00205	contig1	240922	241371	-	Organic hydroperoxide resistance transcriptional regulator	-	-	-	-	-
L_00206	contig1	241510	241932	-	hypothetical protein	-	-	-	-	-
L_00207	contig1	241959	242654	-	hypothetical protein	-	-	-	-	-
L_00208	contig1	242746	244104	-	Dihydrolipoyl dehydrogenase	K00382	-	-	-	-
L_00209	contig1	244173	245654	-	putative glycine dehydrogenase (decarboxylating) subunit 2	K00283	-	-	-	-
L_00210	contig1	245673	246986	-	putative glycine dehydrogenase (decarboxylating) subunit 1	K00282	-	-	-	-
L_00211	contig1	247134	247511	-	Glycine cleavage system H protein	K02437	-	-	-	-
L_00212	contig1	247540	248634	-	Aminomethyltransferase	K00605	-	-	-	-
L_00213	contig1	248752	249753	-	Lipoate--protein ligase 1	K03800	-	-	-	-
L_00214	contig1	249854	251734	+	Energy-dependent translational throttle protein EttA	K15738	-	-	-	-
L_00215	contig1	251831	252502	-	Leucyl/phenylalanyl-tRNA--protein transferase	K00684	-	-	-	-
L_00216	contig1	252480	254675	-	ATP-dependent Clp protease ATP-binding subunit ClpA	K03694	-	-	-	-
L_00217	contig1	254685	254993	-	ATP-dependent Clp protease adapter protein ClpS	K06891	-	-	-	-
L_00218	contig1	255287	256066	+	2-dehydro-3-deoxyphosphooctonate aldolase	K01627	-	-	-	-
L_00219	contig1	256044	257003	+	Arabinose 5-phosphate isomerase KdsD	K06041	VFG1971; PAI_AAZ04466	KpsF (D-arabinose 5-phosphate isomerase); polysialic capsule transport protein	-	-
L_00220	contig1	257058	258311	+	putative cardiolipin synthase YwiE	K06131	-	-	-	-
L_00221	contig1	258376	259575	+	hypothetical protein	-	-	-	-	-
L_00222	contig1	259701	261638	-	Transcription termination factor Rho	K03628	-	-	-	-
L_00223	contig1	261917	263209	+	Replication-associated recombination protein A	K07478	-	-	-	-
L_00224	contig1	263324	263866	-	Rubrerythrin	-	-	-	-	-
L_00226	contig1	264311	266212	+	Membrane protein insertase YidC	K03217	-	-	-	-
L_00227	contig1	266219	268378	+	Dipeptidyl-peptidase 5	-	-	-	CE1	-
L_00228	contig1	268400	270121	+	hypothetical protein	-	-	-	-	-
L_00230	contig1	270446	271582	+	Phosphoserine aminotransferase	K00831	-	-	-	-
L_00231	contig1	271595	272512	+	Hydroxypyruvate reductase	K00058	-	-	-	-
L_00232	contig1	272589	273836	+	hypothetical protein	-	-	-	-	-
L_00233	contig1	273995	275383	-	Putative zinc metalloprotease	K11749	-	-	-	-
L_00234	contig1	275435	276583	-	1-deoxy-D-xylulose 5-phosphate reductoisomerase	K00099	-	-	-	-
L_00235	contig1	276603	277127	-	Ribosome maturation factor RimM	K02860	-	-	-	-
L_00236	contig1	277164	278477	-	UDP-N-acetylglucosamine 1-carboxyvinyltransferase	K00790	-	-	-	-
L_00237	contig1	278482	279060	-	hypothetical protein	-	-	-	-	-
L_00238	contig1	279079	279789	-	tRNA threonylcarbamoyladenosine biosynthesis protein TsaB	K14742	-	-	-	-
L_00239	contig1	279933	281414	+	Proline--tRNA ligase	K01881	-	-	-	-
L_00240	contig1	281502	282812	+	ATP-dependent RNA helicase DbpA	-	-	-	-	-
L_00241	contig1	282820	283905	-	hypothetical protein	-	-	-	-	-
L_00243	contig1	284106	284471	-	hypothetical protein	-	-	-	-	-
L_00244	contig1	284538	285221	-	hypothetical protein	-	-	-	-	-
L_00245	contig1	285226	285549	-	hypothetical protein	-	-	-	-	-
L_00246	contig1	285629	285943	-	Thioredoxin	K03671	-	-	-	-
L_00247	contig1	286027	289839	-	DNA polymerase III subunit alpha	K02337	-	-	GH13_30	-
L_00248	contig1	289940	291010	-	hypothetical protein	K01154	-	-	-	-
L_00249	contig1	291659	292867	+	hypothetical protein	-	-	-	-	-
L_00250	contig1	292880	293758	+	Uridine phosphorylase	K00757	-	-	-	-
L_00251	contig1	294049	294906	+	hypothetical protein	-	-	-	-	-
L_00252	contig1	295402	295881	-	hypothetical protein	-	-	-	-	-
L_00253	contig1	296023	297264	-	hypothetical protein	-	-	-	-	-
L_00254	contig1	297272	298264	-	1,5-anhydro-D-fructose reductase	-	-	-	GH109	-
L_00255	contig1	298280	299809	-	RNase adapter protein RapZ	-	-	-	-	-
L_00256	contig1	299816	301012	-	hypothetical protein	-	-	-	-	-
L_00257	contig1	301064	301708	-	ABC transporter ATP-binding protein YtrE	-	-	-	-	-
L_00258	contig1	301714	302955	-	hypothetical protein	-	-	-	-	-
L_00259	contig1	302952	303704	-	Ribosomal RNA small subunit methyltransferase E	K09761	-	-	-	-
L_00260	contig1	303734	304315	-	hypothetical protein	K08999	-	-	-	-
L_00261	contig1	304519	305490	+	Exo-glucosaminidase LytG	-	-	-	GH73	-
L_00262	contig1	305627	306553	+	hypothetical protein	-	-	-	-	-
L_00263	contig1	306671	308167	+	hypothetical protein	-	-	-	-	-
L_00264	contig1	308269	309000	-	Ferredoxin-2	-	-	-	-	-
L_00265	contig1	309024	309866	-	4-diphosphocytidyl-2-C-methyl-D-erythritol kinase	K00919	-	-	-	-
L_00266	contig1	309999	311579	-	hypothetical protein	K07405	-	-	GH57	-
L_00267	contig1	311631	312896	-	D-inositol 3-phosphate glycosyltransferase	-	-	-	GT4	-
L_00268	contig1	312930	314888	-	hypothetical protein	-	-	-	GH133	-
L_00269	contig1	315039	315251	+	hypothetical protein	-	-	-	-	-
L_00270	contig1	315308	316978	+	Glycogen synthase	-	-	-	GT3	-
L_00271	contig1	317018	319579	+	Glycogen phosphorylase	K00688	-	-	GT35	-
L_00272	contig1	319679	320224	-	Putative acetyltransferase	-	-	-	-	-
L_00273	contig1	320221	321198	-	hypothetical protein	-	-	-	CE4	-
L_00274	contig1	321704	322519	+	hypothetical protein	-	-	-	-	-
L_00275	contig1	322524	323333	+	hypothetical protein	-	-	-	-	-
L_00280	contig1	324131	324724	+	hypothetical protein	-	-	-	-	-
L_00282	contig1	325034	325747	+	hypothetical protein	-	-	-	-	-
L_00283	contig1	325827	326843	-	Endo-1,4-beta-xylanase A	-	-	-	CBM9	-
L_00284	contig1	326886	328250	-	hypothetical protein	K01206	-	-	GH29	α-L-fucosidase
L_00285	contig1	328255	328728	-	Alanine--tRNA ligase	-	-	-	-	-
L_00286	contig1	328764	330014	-	hypothetical protein	K06885	-	-	-	-
L_00287	contig1	330102	331376	+	Serine--tRNA ligase	K01875	-	-	-	-
L_00288	contig1	331402	331827	+	Putative pre-16S rRNA nuclease	K07447	-	-	-	-
L_00289	contig1	331851	332405	+	Peptide deformylase	K01462	-	-	-	-
L_00290	contig1	332431	335535	+	Beta-galactosidase	K01190	-	-	GH2	Beta-galactosidase
L_00291	contig1	335608	336291	-	Ubiquinone/menaquinone biosynthesis C-methyltransferase UbiE	-	-	-	-	-
L_00292	contig1	336332	337510	-	hypothetical protein	-	-	-	-	-
L_00293	contig1	337520	339037	-	Bifunctional NAD(P)H-hydrate repair enzyme Nnr	K17758; K17759	-	-	-	-
L_00294	contig1	339069	339485	-	hypothetical protein	-	-	-	-	-
L_00295	contig1	339637	340512	-	Glucose-1-phosphate thymidylyltransferase 2	K00973	-	-	-	-
L_00296	contig1	340704	341591	+	hypothetical protein	K06872	-	-	-	-
L_00297	contig1	341636	342241	+	hypothetical protein	K03744	-	-	-	-
L_00298	contig1	342267	343433	+	Phosphoribosylformylglycinamidine cyclo-ligase	K01933	-	-	-	-
L_00299	contig1	343445	343903	+	hypothetical protein	-	-	-	-	-
L_00300	contig1	343927	345030	+	Peptide chain release factor RF1	K02835	-	-	-	-
L_00301	contig1	345055	345882	+	Orotidine 5'-phosphate decarboxylase	K01591	-	-	-	-
L_00302	contig1	345977	347743	-	Aspartate--tRNA ligase	K01876	ARI_484356532	AspS (aspartyl-tRNA synthetase)	-	-
L_00303	contig1	347783	351007	-	Carbamoyl-phosphate synthase large chain	K01955	-	-	-	-
L_00304	contig1	351004	352086	-	Carbamoyl-phosphate synthase small chain	K01956	-	-	-	-
L_00305	contig1	352233	353507	-	Na(+)-translocating NADH-quinone reductase subunit F	K00351	-	-	-	-
L_00306	contig1	353544	354170	-	Na(+)-translocating NADH-quinone reductase subunit E	K00350	PAI_CAA21366	unnamed protein product	-	-
L_00307	contig1	354231	354839	-	Na(+)-translocating NADH-quinone reductase subunit D	K00349	-	-	-	-
L_00308	contig1	354879	355604	-	Na(+)-translocating NADH-quinone reductase subunit C	K00348	-	-	-	-
L_00309	contig1	355625	356794	-	Na(+)-translocating NADH-quinone reductase subunit B	K00347	-	-	-	-
L_00310	contig1	356857	358212	-	Na(+)-translocating NADH-quinone reductase subunit A	K00346	-	-	-	-
L_00311	contig1	358522	358737	+	hypothetical protein	-	-	-	-	-
L_00312	contig1	358930	359925	-	hypothetical protein	-	-	-	-	-
L_00313	contig1	360081	362051	-	hypothetical protein	-	-	-	-	-
L_00314	contig1	362088	363299	-	Carboxynorspermidine/carboxyspermidine decarboxylase	K13747	-	-	-	-
L_00315	contig1	363335	364375	-	UDP-glucose 4-epimerase	K01784	VFG2361; ARI_484359538	galE (UDP-glucose 4-epimerase); Gne1 (Putative undecaprenol-pyrophosphate-N-acetyl-glucosamine epimerase)	-	-
L_00316	contig1	364550	365668	+	Secretory immunoglobulin A-binding protein EsiB	K07126	-	-	-	-
L_00317	contig1	365795	368263	+	Lon protease 1	K01338	-	-	-	-
L_00318	contig1	368260	369390	+	Queuine tRNA-ribosyltransferase	K00773	-	-	-	-
L_00319	contig1	369498	370601	+	Lipopolysaccharide export system permease protein LptG	K11720	-	-	-	-
L_00320	contig1	370626	371948	+	ATP-dependent RNA helicase RhlE	-	-	-	-	-
L_00321	contig1	371945	372601	+	hypothetical protein	-	-	-	-	-
L_00322	contig1	372749	374905	+	Elongation factor G	K02355	-	-	-	-
L_00323	contig1	375045	377042	+	Beta-hexosaminidase	K12373	-	-	GH20	Beta-N-acetylhexosaminidase
L_00324	contig1	377294	377410	+	hypothetical protein	-	-	-	-	-
L_00325	contig1	378034	378330	+	hypothetical protein	-	-	-	-	-
L_00326	contig1	378400	378513	+	hypothetical protein	-	-	-	-	-
L_00327	contig1	378656	378985	+	hypothetical protein	-	-	-	-	-
L_00328	contig1	379035	379190	+	hypothetical protein	-	-	-	-	-
L_00329	contig1	379489	379905	+	TDP-4-oxo-6-deoxy-alpha-D-glucose-3,4-oxoisomerase	-	-	-	-	-
L_00330	contig1	379902	380885	+	hypothetical protein	-	-	-	-	-
L_00331	contig1	380882	381982	+	dTDP-3-amino-3,6-dideoxy-alpha-D-galactopyranose transaminase	-	-	-	-	-
L_00332	contig1	382018	382824	+	hypothetical protein	-	-	-	-	-
L_00333	contig1	382835	383647	+	hypothetical protein	-	-	-	-	-
L_00334	contig1	383663	384583	+	Putative glycosyltransferase EpsH	-	-	-	GT2_Glycos_transf_2	-
L_00335	contig1	384621	386555	+	putative ABC transporter ATP-binding protein YbiT	K06158	-	-	-	-
L_00336	contig1	386593	387156	+	hypothetical protein	-	-	-	-	-
L_00337	contig1	387229	388104	+	Homoserine O-succinyltransferase	K00651	-	-	-	-
L_00338	contig1	388111	388671	+	hypothetical protein	-	-	-	-	-
L_00339	contig1	388684	389943	+	hypothetical protein	-	-	-	-	-
L_00340	contig1	389967	390725	+	Triosephosphate isomerase	K01803	-	-	-	-
L_00341	contig1	390828	391559	+	hypothetical protein	-	-	-	-	-
L_00342	contig1	391566	392132	+	GTP cyclohydrolase 1	K01495	-	-	-	-
L_00344	contig1	392359	393702	+	Na(+)/H(+) antiporter NhaD	-	-	-	-	-
L_00345	contig1	393728	394705	+	ATP-dependent 6-phosphofructokinase 1	K00850	-	-	-	-
L_00346	contig1	394891	396429	+	ATP synthase subunit beta	K02112	-	-	-	-
L_00347	contig1	396441	396677	+	ATP synthase epsilon chain	K02114	-	-	-	-
L_00348	contig1	396679	397089	+	hypothetical protein	-	-	-	-	-
L_00349	contig1	397086	398144	+	ATP synthase subunit a	K02108	-	-	-	-
L_00350	contig1	398205	398456	+	ATP synthase subunit c	K02110	-	-	-	-
L_00351	contig1	398478	398984	+	ATP synthase subunit b	K02109	-	-	-	-
L_00352	contig1	399015	399557	+	ATP synthase subunit delta, sodium ion specific	K02113	-	-	-	-
L_00353	contig1	399606	401186	+	ATP synthase subunit alpha	K02111	-	-	GT4	-
L_00354	contig1	401203	402063	+	ATP synthase gamma chain	K02115	-	-	-	-
L_00355	contig1	402301	403389	+	Aldose 1-epimerase	K01785	-	-	-	-
L_00356	contig1	403439	404740	+	L-fucose-proton symporter	K02429	-	-	-	-
L_00357	contig1	404769	405929	+	Galactokinase	K00849	-	-	-	-
L_00358	contig1	406140	406604	-	hypothetical protein	-	-	-	-	-
L_00359	contig1	406698	407702	-	Fructose-bisphosphate aldolase class 2	K01624	-	-	-	-
L_00360	contig1	407926	411330	-	Hyaluronoglucosaminidase	K01197	-	-	GH84	F5/8 type C domain-containing protein
L_00361	contig1	411357	413987	-	Valine--tRNA ligase	K01873	-	-	GT13	-
L_00362	contig1	414175	416859	+	Extracellular ribonuclease	-	-	-	-	-
L_00363	contig1	417068	420112	+	Extracellular ribonuclease	-	-	-	-	-
L_00365	contig1	420382	420981	-	7-carboxy-7-deazaguanine synthase	K10026	-	-	-	-
L_00366	contig1	420994	421332	-	6-carboxy-5,6,7,8-tetrahydropterin synthase	K01737	-	-	-	-
L_00367	contig1	421337	421933	-	IMPACT family member YigZ	-	-	-	-	-
L_00368	contig1	421954	422418	-	putative enoyl-CoA hydratase 1	-	T3SE_Q89N83; ARI_7592627	nodN (nodulation protein N); hypothetical protein	-	-
L_00369	contig1	422435	423475	-	hypothetical protein	-	-	-	-	-
L_00370	contig1	423614	424381	+	hypothetical protein	-	-	-	-	-
L_00371	contig1	424488	425921	+	hypothetical protein	-	-	-	-	-
L_00372	contig1	425922	426755	+	hypothetical protein	-	-	-	-	-
L_00373	contig1	426842	428290	+	Peptidoglycan O-acetyltransferase	-	-	-	-	-
L_00374	contig1	428481	429143	+	hypothetical protein	-	-	-	-	-
L_00375	contig1	429159	432110	+	hypothetical protein	-	-	-	-	-
L_00376	contig1	432133	435462	-	hypothetical protein	-	-	-	-	-
L_00377	contig1	435496	436974	-	Membrane-bound lytic murein transglycosylase F	K18691	-	-	GH23	-
L_00378	contig1	437123	439084	+	hypothetical protein	-	-	-	-	-
L_00379	contig1	439182	441320	+	Photosystem I P700 chlorophyll a apoprotein A2	-	-	-	-	-
L_00380	contig1	441332	442246	+	hypothetical protein	-	-	-	GT2_Glycos_transf_2	-
L_00381	contig1	442317	443933	+	putative ABC transporter ATP-binding protein YbiT	-	-	-	-	-
L_00382	contig1	444060	444713	+	Protein GrpE	K03687	-	-	-	-
L_00383	contig1	444744	445874	+	Chaperone protein DnaJ	K03686	-	-	-	-
L_00384	contig1	445910	447232	+	Dihydrofolate synthase/folylpolyglutamate synthase	K11754	-	-	-	-
L_00385	contig1	447386	448438	+	Isochorismate synthase EntC	K02361	-	-	-	-
L_00386	contig1	448435	450051	+	2-succinyl-5-enolpyruvyl-6-hydroxy-3-cyclohexene-1-carboxylate synthase	K02551	-	-	-	-
L_00387	contig1	450056	450871	+	1,4-dihydroxy-2-naphthoyl-CoA synthase	K01661	-	-	-	-
L_00388	contig1	450884	451939	+	L-Ala-D/L-Glu epimerase	-	-	-	-	-
L_00389	contig1	451927	452928	+	Long-chain-fatty-acid--CoA ligase	K01911	-	-	-	-
L_00390	contig1	452925	453629	+	tRNA1(Val) (adenine(37)-N6)-methyltransferase	K15460	-	-	-	-
L_00391	contig1	453654	454580	+	Pantothenate precursors transporter PanS	K03453	-	-	-	-
L_00392	contig1	454938	456176	+	hypothetical protein	-	-	-	-	-
L_00393	contig1	456182	456637	+	hypothetical protein	-	-	-	-	-
L_00394	contig1	456692	460216	+	hypothetical protein	-	-	-	-	-
L_00395	contig1	460313	460963	-	hypothetical protein	K11068	-	-	-	-
L_00396	contig1	461155	462798	-	Dipeptidase	-	-	-	-	-
L_00397	contig1	462817	463665	-	Nicotinate-nucleotide pyrophosphorylase [carboxylating]	K00767	-	-	-	-
L_00398	contig1	463640	465355	-	Putative multidrug export ATP-binding/permease protein	-	-	-	-	-
L_00399	contig1	465374	466246	-	NAD kinase	K00858	-	-	-	-
L_00400	contig1	466347	467060	+	Pyridoxine 5'-phosphate synthase	K03474	-	-	-	-
L_00401	contig1	467105	467653	+	Isonitrile hydratase	K03152	-	-	-	-
L_00402	contig1	467663	469759	+	ATP-dependent DNA helicase RecG	K03655	-	-	-	-
L_00403	contig1	469777	471189	+	tRNA modification GTPase MnmE	K03650	-	-	-	-
L_00404	contig1	471271	471984	-	putative oxidoreductase	-	-	-	-	-
L_00405	contig1	472089	472661	-	hypothetical protein	-	-	-	-	-
L_00406	contig1	472754	474430	-	hypothetical protein	-	-	-	-	-
L_00407	contig1	474436	475206	-	hypothetical protein	-	-	-	-	-
L_00408	contig1	475282	476085	-	hypothetical protein	-	-	-	-	-
L_00409	contig1	476082	476885	-	hypothetical protein	-	-	-	-	-
L_00410	contig1	477143	477313	-	hypothetical protein	-	-	-	-	-
L_00411	contig1	477627	478427	-	putative oxidoreductase/MSMEI_2347	-	-	-	-	-
L_00412	contig1	478470	479090	-	Maltose O-acetyltransferase	K00661	-	-	-	-
L_00413	contig1	479032	480078	-	hypothetical protein	-	-	-	-	-
L_00414	contig1	480281	480583	-	hypothetical protein	-	-	-	-	-
L_00415	contig1	480592	481005	-	hypothetical protein	-	-	-	-	-
L_00416	contig1	481070	481633	-	Flavoredoxin	-	-	-	-	-
L_00417	contig1	481771	482457	-	hypothetical protein	-	-	-	-	-
L_00418	contig1	482543	483376	-	HTH-type transcriptional activator RhaR	-	-	-	-	-
L_00419	contig1	483499	483921	+	Bile acid 7-alpha dehydratase	-	-	-	-	-
L_00420	contig1	484049	484570	+	hypothetical protein	-	-	-	-	-
L_00421	contig1	484600	485763	+	NADH-dependent butanol dehydrogenase A	K00100	-	-	-	-
L_00422	contig1	485764	486771	+	hypothetical protein	-	-	-	-	-
L_00423	contig1	486780	487625	+	Glyoxal reductase	-	-	-	-	-
L_00424	contig1	487652	489541	+	Colicin I receptor; TonB-dependent receptor	K02014	-	-	-	TonB-dependent receptor
L_00425	contig1	489595	490518	+	hypothetical protein	K07138	-	-	-	-
L_00426	contig1	490890	491618	-	hypothetical protein	K09861	-	-	-	-
L_00427	contig1	491653	492156	-	FMN reductase [NAD(P)H]	-	-	-	-	-
L_00428	contig1	492160	492912	-	Bifunctional NMN adenylyltransferase/Nudix hydrolase	K03574	-	-	-	-
L_00429	contig1	493096	495396	+	hypothetical protein	-	-	-	-	-
L_00430	contig1	495604	496476	+	hypothetical protein	-	ISAs2_PEP	-	-	-
L_00431	contig1	496570	497334	+	Bifunctional protein Aas	K00655	-	-	-	-
L_00432	contig1	497379	500225	+	D-glycero-alpha-D-manno-heptose 7-phosphate kinase	-	-	-	-	-
L_00433	contig1	500275	501936	+	Trifunctional nucleotide phosphoesterase protein YfkN	-	-	-	-	-
L_00434	contig1	501973	503100	+	Putative agmatine deiminase	-	-	-	-	-
L_00435	contig1	503139	503993	+	N-carbamoyl-D-amino acid hydrolase	K12251	-	-	-	-
L_00436	contig1	504005	506017	+	Alpha-galactosidase A	K07407	-	-	CBM51+GH27	-
L_00437	contig1	506069	507319	+	hypothetical protein	-	-	-	-	-
L_00438	contig1	507316	510762	+	hypothetical protein	-	-	-	-	-
L_00439	contig1	510878	511810	-	hypothetical protein	-	-	-	-	-
L_00440	contig1	512170	517776	+	hypothetical protein	-	-	-	-	-
L_00441	contig1	517822	520308	+	Outer membrane protein assembly factor BamA	-	-	-	-	-
L_00442	contig1	520426	521055	+	HTH-type transcriptional repressor KstR2	-	-	-	-	-
L_00443	contig1	521167	522315	+	hypothetical protein	-	-	-	-	-
L_00444	contig1	522510	523406	+	Ferrous-iron efflux pump FieF	-	-	-	-	-
L_00445	contig1	523569	525335	+	30S ribosomal protein S1	K02945	-	-	-	-
L_00446	contig1	525542	526693	-	hypothetical protein	-	-	-	-	-
L_00447	contig1	526785	527072	-	hypothetical protein	-	-	-	-	-
L_00448	contig1	527267	527803	-	hypothetical protein	-	-	-	-	-
L_00449	contig1	527939	528721	-	hypothetical protein	-	-	-	-	-
L_00450	contig1	529050	530897	-	Voltage-gated ClC-type chloride channel ClcB	K03281	-	-	-	-
L_00451	contig1	530837	531445	-	Threonylcarbamoyl-AMP synthase	K07566	-	-	-	-
L_00452	contig1	531464	534220	-	DNA gyrase subunit A	K02621	-	-	-	-
L_00453	contig1	534236	535336	-	Iron-sulfur cluster carrier protein	K03593	-	-	-	-
L_00454	contig1	535372	536697	-	hypothetical protein	-	-	-	-	-
L_00455	contig1	536704	537207	-	Putative acetyltransferase	-	-	-	-	-
L_00456	contig1	537331	539151	-	O-acetyltransferase OatA	-	-	-	-	-
L_00457	contig1	539411	540172	-	Coenzyme PQQ synthesis protein B	K06167	-	-	-	-
L_00458	contig1	540180	541205	-	UDP-N-acetylenolpyruvoylglucosamine reductase	K00075	-	-	-	-
L_00459	contig1	541314	542333	+	Phenylalanine--tRNA ligase alpha subunit	K01889	-	-	-	-
L_00460	contig1	542562	543293	+	UTP--glucose-1-phosphate uridylyltransferase	-	-	-	-	-
L_00461	contig1	543794	545584	-	hypothetical protein	-	-	-	-	-
L_00462	contig1	545645	546475	-	hypothetical protein	-	-	-	-	-
L_00463	contig1	546575	546901	-	hypothetical protein	-	-	-	-	-
L_00464	contig1	548528	550354	+	Dipeptidyl aminopeptidase BIII	-	-	-	CE10	-
L_00465	contig1	550434	551405	-	Glucokinase	K00845	-	-	-	-
L_00466	contig1	551515	552753	-	L-serine dehydratase 1	K01752	-	-	-	-
L_00467	contig1	552783	554813	-	Fructose-1,6-bisphosphatase class 3	K04041	-	-	-	-
L_00468	contig1	554767	555507	-	hypothetical protein	-	-	-	-	-
L_00469	contig1	555504	557315	-	hypothetical protein	-	-	-	-	-
L_00470	contig1	557419	558165	-	Photosystem I assembly protein Ycf3	-	-	-	-	-
L_00471	contig1	558179	559192	-	hypothetical protein	K07114	-	-	-	-
L_00472	contig1	559215	560210	-	hypothetical protein	K07114	-	-	-	-
L_00473	contig1	560233	561306	-	hypothetical protein	-	-	-	-	-
L_00474	contig1	561309	562181	-	hypothetical protein	-	-	-	-	-
L_00475	contig1	562190	563185	-	ATPase RavA	K03924	-	-	-	-
L_00476	contig1	564201	564797	+	hypothetical protein	K00788	-	-	-	-
L_00477	contig1	564870	565802	+	Ribose-phosphate pyrophosphokinase	K00948	-	-	-	-
L_00478	contig1	565901	565999	-	hypothetical protein	-	-	-	-	-
L_00479	contig1	566054	567226	-	RNA-splicing ligase RtcB	K14415	-	-	-	-
L_00480	contig1	567448	568914	-	hypothetical protein	-	-	-	-	-
L_00481	contig1	568949	569758	-	Glycogen synthase	K00703	-	-	GT5	-
L_00482	contig1	570275	571381	-	hypothetical protein	-	-	-	-	-
L_00483	contig1	571397	572191	-	hypothetical protein	-	-	-	-	-
L_00484	contig1	572202	572747	-	ECF RNA polymerase sigma factor SigW	K03088	-	-	-	-
L_00485	contig1	572961	573809	+	Pantothenate synthetase	K01918	-	-	-	-
L_00486	contig1	573813	574157	+	Aspartate 1-decarboxylase	K01579	VFG1416	panD (aspartate 1-decarboxylase precursor)	-	-
L_00487	contig1	574189	575319	+	Oxygen-independent coproporphyrinogen-III oxidase-like protein YqeR	-	-	-	-	-
L_00488	contig1	575349	577142	+	Immune inhibitor A	-	-	-	-	-
L_00489	contig1	577224	577400	-	hypothetical protein	-	-	-	-	-
L_00490	contig1	577795	578559	+	Murein DD-endopeptidase MepM	-	-	-	-	-
L_00491	contig1	578766	580028	+	Outer membrane protein 41	-	-	-	-	-
L_00492	contig1	580103	580819	-	Phosphoglycolate phosphatase	K07025	-	-	-	-
L_00493	contig1	580816	581817	-	hypothetical protein	-	-	-	-	-
L_00494	contig1	581801	582727	-	hypothetical protein	-	-	-	-	-
L_00495	contig1	582724	583554	-	hypothetical protein	-	-	-	-	-
L_00496	contig1	583551	584261	-	Glucose-1-phosphate cytidylyltransferase	-	-	-	-	-
L_00497	contig1	584258	585409	-	4-hydroxythreonine-4-phosphate dehydrogenase	K00097	-	-	-	-
L_00498	contig1	585461	586567	-	Dual-specificity RNA methyltransferase RlmN	K06941	-	-	-	-
L_00499	contig1	586613	587146	-	Cell division protein FtsN	-	-	-	-	-
L_00500	contig1	587316	587408	+	hypothetical protein	-	-	-	-	-
L_00501	contig1	587414	587614	+	hypothetical protein	-	-	-	-	-
L_00502	contig1	587706	588101	+	hypothetical protein	-	-	-	-	-
L_00503	contig1	588114	588380	+	hypothetical protein	-	-	-	-	-
L_00504	contig1	588320	588499	-	hypothetical protein	-	-	-	-	-
L_00505	contig1	588524	590785	-	hypothetical protein	-	-	-	-	-
L_00506	contig1	590974	593454	-	hypothetical protein	-	-	-	-	-
L_00507	contig1	593505	594095	-	hypothetical protein	-	-	-	-	-
L_00508	contig1	594070	595488	-	23S rRNA (uracil-C(5))-methyltransferase RlmCD	K03215	-	-	-	-
L_00509	contig1	595535	596602	-	Adenine DNA glycosylase	K03575	-	-	-	-
L_00510	contig1	596595	597653	-	Mannose-1-phosphate guanylyltransferase RfbM	K00971	-	-	-	-
L_00511	contig1	597951	598325	-	hypothetical protein	-	-	-	-	-
L_00512	contig1	598549	599202	+	Crossover junction endodeoxyribonuclease RuvC	K01159	-	-	-	-
L_00513	contig1	599238	600737	+	putative ABC transporter ATP-binding protein YlmA	K05776	-	-	-	-
L_00514	contig1	600730	601365	+	hypothetical protein	-	-	-	-	-
L_00515	contig1	601355	602641	-	Malate-2H(+)/Na(+)-lactate antiporter	-	-	-	-	-
L_00516	contig1	603819	606806	-	hypothetical protein	-	-	-	-	-
L_00517	contig1	606803	607207	-	hypothetical protein	-	-	-	-	-
L_00518	contig1	607449	609578	-	Dipeptidyl-peptidase 7	-	-	-	-	-
L_00519	contig1	609720	610112	-	hypothetical protein	K08234	-	-	-	-
L_00520	contig1	610214	611080	-	hypothetical protein	-	-	-	-	-
L_00521	contig1	611077	612498	-	putative FMN/FAD exporter YeeO	-	-	-	-	-
L_00522	contig1	612567	613238	+	tRNA pseudouridine synthase C	K06180	-	-	-	-
L_00523	contig1	613267	614781	+	Arylsulfatase	-	-	-	-	-
L_00524	contig1	614907	616025	+	Outer membrane protein 40	-	-	-	-	-
L_00525	contig1	616370	617113	-	hypothetical protein	K07133	-	-	-	-
L_00526	contig1	617118	617687	-	hypothetical protein	K07133	-	-	-	-
L_00527	contig1	617868	622103	-	hypothetical protein	-	-	-	GH36	-
L_00528	contig1	622313	622987	+	hypothetical protein	-	-	-	-	-
L_00529	contig1	622984	623904	+	hypothetical protein	-	-	-	-	-
L_00532	contig1	629471	629710	+	hypothetical protein	-	-	-	-	-
L_00533	contig1	629857	630288	+	LexA repressor	K03503	-	-	-	-
L_00534	contig1	630509	631285	-	Lipopolysaccharide export system ATP-binding protein LptB	K06861	-	-	-	-
L_00535	contig1	631288	633003	-	Long-chain-fatty-acid--CoA ligase FadD15	K01897	-	-	-	-
L_00537	contig1	633634	634362	-	tRNA pseudouridine synthase A	K06173	-	-	-	-
L_00538	contig1	634430	635056	-	50S ribosomal protein L9	K02939	-	-	-	-
L_00539	contig1	635076	635339	-	30S ribosomal protein S18	K02963	-	-	-	-
L_00540	contig1	635343	635690	-	30S ribosomal protein S6	K02990	-	-	-	-
L_00541	contig1	635832	636704	-	hypothetical protein	-	ISAs2_PEP	-	-	-
L_00542	contig1	636949	638133	-	Ribosomal RNA large subunit methyltransferase I	K06969	-	-	-	-
L_00543	contig1	638130	638588	-	Ribonuclease D	-	-	-	-	-
L_00544	contig1	638768	639292	-	hypothetical protein	-	-	-	-	-
L_00545	contig1	639542	640399	+	Methionine aminopeptidase	K01265	-	-	-	-
L_00546	contig1	640443	641462	+	tRNA N6-adenosine threonylcarbamoyltransferase	K01409	-	-	-	-
L_00547	contig1	641498	642025	+	Nicotinamide-nucleotide amidohydrolase PncC	-	-	-	-	-
L_00548	contig1	642176	642433	+	50S ribosomal protein L28	K02902	-	-	-	-
L_00549	contig1	642442	642630	+	50S ribosomal protein L33 1	K02913	-	-	-	-
L_00550	contig1	642643	642801	+	hypothetical protein	-	-	-	-	-
L_00551	contig1	643190	644152	+	Signal recognition particle receptor FtsY	K03110	-	-	-	-
L_00552	contig1	644179	645471	+	Ribosomal protein S12 methylthiotransferase RimO	K14441	-	-	-	-
L_00553	contig1	645527	645805	+	DNA-binding protein HU 1	K03530	-	-	-	-
L_00554	contig1	645805	645912	+	hypothetical protein	-	-	-	-	-
L_00555	contig1	645896	647047	+	Integration host factor subunit alpha	-	-	-	-	-
L_00556	contig1	647248	648264	+	hypothetical protein	-	-	-	-	-
L_00557	contig1	648383	649480	+	hypothetical protein	-	-	-	-	-
L_00558	contig1	649661	650404	-	Glutamine transport ATP-binding protein GlnQ	K02065	-	-	-	-
L_00559	contig1	650435	651178	-	putative phospholipid ABC transporter permease protein MlaE	K02066	-	-	-	-
L_00560	contig1	651391	652839	+	Alkaline phosphatase synthesis sensor protein PhoR	K07636	-	-	-	-
L_00561	contig1	652836	653543	+	Alkaline phosphatase synthesis transcriptional regulatory protein PhoP	-	-	-	-	-
L_00562	contig1	654126	654275	+	hypothetical protein	-	-	-	-	-
L_00563	contig1	654506	658801	+	hypothetical protein	-	-	-	-	-
L_00564	contig1	658847	659635	+	hypothetical protein	-	-	-	-	-
L_00565	contig1	659699	659890	+	hypothetical protein	-	-	-	-	-
L_00566	contig1	660260	660745	+	hypothetical protein	-	-	-	-	-
L_00567	contig1	660773	660958	+	50S ribosomal protein L32	K02911	-	-	-	-
L_00568	contig1	660973	662028	+	3-oxoacyl-[acyl-carrier-protein] synthase 3	K00648	-	-	-	-
L_00569	contig1	662165	663052	+	GTPase Era	K03595	-	-	-	-
L_00570	contig1	663049	664362	+	GTPase Der	K03977	-	-	-	-
L_00571	contig1	664483	666489	+	DNA ligase	K01972	-	-	-	-
L_00572	contig1	666559	667437	+	4-hydroxy-tetrahydrodipicolinate synthase	K01714	-	-	-	-
L_00573	contig1	667456	667923	+	hypothetical protein	-	-	-	-	-
L_00574	contig1	668154	668699	-	5-formyltetrahydrofolate cyclo-ligase	K01934	-	-	-	-
L_00575	contig1	668692	670434	-	Carboxy-terminal processing protease CtpB	K03797	-	-	-	-
L_00576	contig1	670451	670876	-	Riboflavin biosynthesis protein RibD	K01493	-	-	-	-
L_00577	contig1	670880	672913	-	Oligopeptidase A	K01284	-	-	-	-
L_00578	contig1	672943	674172	-	hypothetical protein	-	-	-	-	-
L_00579	contig1	674271	675566	-	hypothetical protein	-	-	-	-	-
L_00580	contig1	675633	678188	-	DNA gyrase subunit A	K02469	Prophage_80159786; PAI_151500324	putative DNA gyrase A subunit; DNA gyrase A subunit	-	-
L_00581	contig1	678462	679556	-	Sensor histidine kinase YehU	-	-	-	-	-
L_00582	contig1	680822	680998	-	hypothetical protein	-	-	-	-	-
L_00583	contig1	680995	683979	-	Internalin-J	-	-	-	-	-
L_00584	contig1	684768	684890	-	hypothetical protein	-	-	-	-	-
L_00585	contig1	685252	686244	-	Elongation factor Ts	K02357	-	-	-	-
L_00586	contig1	686279	687175	-	30S ribosomal protein S2	K02967	-	-	-	-
L_00587	contig1	687336	687722	-	30S ribosomal protein S9	K02996	-	-	-	-
L_00588	contig1	687734	688195	-	50S ribosomal protein L13	K02871	-	-	-	-
L_00589	contig1	688467	689192	+	Transcriptional regulatory protein YehT	-	-	-	-	-
L_00590	contig1	689283	689894	+	hypothetical protein	-	-	-	-	-
L_00591	contig1	690062	690961	+	Malonyl CoA-acyl carrier protein transacylase	K00645	-	-	-	-
L_00592	contig1	691035	692693	+	Alpha-amylase	-	-	-	GH13_38	-
L_00593	contig1	692724	694310	+	Muramidase-2	-	-	-	-	-
L_00594	contig1	694323	695075	+	hypothetical protein	-	-	-	-	-
L_00595	contig1	695147	696025	-	Bifunctional protein FolD protein	K01491	-	-	-	-
L_00596	contig1	696220	697590	-	Signal recognition particle protein	K03106	-	-	-	-
L_00597	contig1	697895	699412	+	hypothetical protein	K06076	-	-	-	-
L_00598	contig1	699814	700074	+	DNA-binding transcriptional activator DecR	K03719	-	-	-	-
L_00599	contig1	700314	702683	+	hypothetical protein	K01206	-	-	GH29	Carbohydrate-binding protein
L_00600	contig1	702735	704783	+	hypothetical protein	-	-	-	-	-
L_00601	contig1	704736	704900	-	hypothetical protein	-	-	-	-	-
L_00602	contig1	704943	705449	+	2,3-bisphosphoglycerate-dependent phosphoglycerate mutase	K15640	-	-	-	-
L_00603	contig1	705477	706229	+	hypothetical protein	-	-	-	-	-
L_00604	contig1	706265	706666	+	hypothetical protein	-	-	-	-	-
L_00605	contig1	706690	708513	+	Putative multidrug export ATP-binding/permease protein	-	-	-	-	-
L_00606	contig1	708624	709205	+	hypothetical protein	-	-	-	-	-
L_00607	contig1	709643	712183	+	Negative regulator of genetic competence ClpC/MecB	K03696	VFG0079; T6SS_108761289_TssH	clpC (endopeptidase Clp ATP-binding chain C); clpC (ATP-dependent Clp protease)	GH6	-
L_00608	contig1	712217	712765	+	dTDP-4-dehydrorhamnose 3,5-epimerase	K01790	-	-	-	-
L_00609	contig1	712840	714621	+	Elongation factor 4	K03596	-	-	-	-
L_00610	contig1	714655	715260	+	Imidazole glycerol phosphate synthase subunit HisH	K02501	-	-	-	-
L_00611	contig1	715276	716001	+	1-(5-phosphoribosyl)-5-[(5-phosphoribosylamino)methylideneamino] imidazole-4-carboxamide isomerase	K01814	-	-	-	-
L_00612	contig1	716022	716786	+	Imidazole glycerol phosphate synthase subunit HisF	K02500	-	-	-	-
L_00613	contig1	716991	723128	+	hypothetical protein	-	-	-	-	-
L_00614	contig1	723287	723583	+	hypothetical protein	-	-	-	-	-
L_00615	contig1	723602	724117	+	hypothetical protein	-	-	-	-	-
L_00616	contig1	724377	724991	+	Phosphoribosyl-AMP cyclohydrolase	K11755	-	-	-	-
L_00617	contig1	725033	726376	+	Lysine-sensitive aspartokinase 3	K00928	-	-	-	-
L_00618	contig1	726373	727488	+	Diaminopimelate decarboxylase	K01586	-	-	-	-
L_00619	contig1	727563	727922	-	hypothetical protein	-	-	-	-	-
L_00620	contig1	727959	728249	-	hypothetical protein	-	-	-	-	-
L_00621	contig1	728246	729358	-	DNA replication and repair protein RecF	K03629	-	-	-	-
L_00622	contig1	729585	730412	+	hypothetical protein	-	-	-	-	-
L_00623	contig1	730499	730999	+	6,7-dimethyl-8-ribityllumazine synthase	K00794	-	-	-	-
L_00625	contig1	731183	732292	-	Cellulase/esterase CelE	-	-	-	CE2	-
L_00626	contig1	732327	733856	-	Peptidoglycan O-acetyltransferase	-	-	-	-	-
L_00627	contig1	733879	734652	-	hypothetical protein	-	-	-	-	-
L_00628	contig1	734779	735126	-	50S ribosomal protein L20	K02887	-	-	-	-
L_00629	contig1	735256	735453	-	50S ribosomal protein L35	K02916	-	-	-	-
L_00630	contig1	735536	736177	-	Translation initiation factor IF-3	K02520	-	-	-	-
L_00631	contig1	736244	738187	-	Threonine--tRNA ligase	K01868	-	-	GH28	-
L_00632	contig1	738559	739113	-	30S ribosomal protein S16	K02959	-	-	-	-
L_00633	contig1	739319	739957	-	hypothetical protein	-	-	-	-	-
L_00634	contig1	740216	741238	-	hypothetical protein	-	-	-	-	-
L_00635	contig1	741405	741971	-	hypothetical protein	-	-	-	-	-
L_00636	contig1	742016	742876	-	hypothetical protein	-	-	-	-	-
L_00637	contig1	742925	745027	-	hypothetical protein	-	-	-	-	-
L_00638	contig1	745451	746269	-	hypothetical protein	-	-	-	-	-
L_00639	contig1	746384	746632	+	hypothetical protein	-	-	-	-	-
L_00640	contig1	746571	746741	+	hypothetical protein	-	-	-	-	-
L_00641	contig1	746731	747321	-	hypothetical protein	-	-	-	-	-
L_00642	contig1	747318	747638	-	hypothetical protein	-	-	-	-	-
L_00643	contig1	747713	748714	-	hypothetical protein	K02051	-	-	-	-
L_00644	contig1	748732	749979	-	Phosphoglycerate kinase	K00927	-	-	-	-
L_00645	contig1	750062	750718	-	Endonuclease III	K10773	-	-	-	-
L_00646	contig1	750753	751376	-	Riboflavin synthase	K00793	-	-	-	-
L_00647	contig1	751394	752050	-	hypothetical protein	-	-	-	-	-
L_00648	contig1	752117	754273	-	1,4-alpha-glucan branching enzyme GlgB	K00700	-	-	GH13_8	-
L_00649	contig1	754415	755524	-	hypothetical protein	-	-	-	-	-
L_00650	contig1	755524	756276	-	3-deoxy-manno-octulosonate cytidylyltransferase	K00979	PAI_CAE85213	KpsU (3-deoxy-manno-octulosonate cytidylyltransferase)	-	-
L_00651	contig1	756295	758844	-	Penicillin-binding protein 1A	K05366	-	-	GT51	-
L_00652	contig1	758901	759797	-	hypothetical protein	-	-	-	-	-
L_00653	contig1	760307	760477	-	hypothetical protein	-	-	-	-	-
L_00654	contig1	760576	767499	-	hypothetical protein	-	-	-	-	-
L_00655	contig1	767949	768071	+	hypothetical protein	-	-	-	-	-
L_00656	contig1	768193	770235	-	Chaperone protein HtpG	K04079	-	-	-	-
L_00657	contig1	770318	770425	+	hypothetical protein	-	-	-	-	-
L_00658	contig1	770591	771286	+	hypothetical protein	-	-	-	-	-
L_00659	contig1	771380	771871	+	hypothetical protein	-	-	-	-	-
L_00660	contig1	771874	772731	+	dTDP-4-dehydrorhamnose reductase	K00067	-	-	-	-
L_00661	contig1	773099	773569	-	hypothetical protein	-	-	-	-	-
L_00662	contig1	773974	774315	-	hypothetical protein	-	-	-	-	-
L_00663	contig1	774318	774662	-	hypothetical protein	-	-	-	-	-
L_00664	contig1	774830	775567	-	hypothetical protein	-	-	-	-	-
L_00666	contig1	776037	776699	-	Inner membrane protein YqjA	-	-	-	-	-
L_00667	contig1	777119	777751	-	hypothetical protein	K00949	-	-	-	-
L_00668	contig1	777768	778367	-	Nicotinamide riboside transporter PnuC	K03811	-	-	-	-
L_00669	contig1	778381	780633	-	hypothetical protein	K02014	-	-	-	-
L_00670	contig1	780825	781337	-	hypothetical protein	-	-	-	-	-
L_00671	contig1	781345	781701	-	hypothetical protein	-	-	-	-	-
L_00672	contig1	781769	782341	-	ECF RNA polymerase sigma factor SigW	K03088	-	-	-	-
L_00673	contig1	782379	782699	-	hypothetical protein	-	-	-	-	-
L_00674	contig1	782834	783967	-	hypothetical protein	-	-	-	GH43_24	-
L_00675	contig1	783984	784994	-	hypothetical protein	-	-	-	-	-
L_00676	contig1	785005	785595	-	5'-methylthioadenosine/S-adenosylhomocysteine nucleosidase	K01243	-	-	-	-
L_00677	contig1	785611	786801	-	Sporulation kinase D	-	-	-	-	-
L_00678	contig1	786852	787451	-	putative GTP-binding protein EngB	K03978	-	-	-	-
L_00679	contig1	787531	788139	+	Recombination protein RecR	K06187	-	-	-	-
L_00680	contig1	788175	788585	+	hypothetical protein	-	-	-	-	-
L_00681	contig1	788630	789814	+	N-acetylglucosaminyl-diphospho-decaprenol L-rhamnosyltransferase	-	-	-	GT2_Glycos_transf_2	-
L_00682	contig1	789843	790361	+	Spermidine N(1)-acetyltransferase	K00657	-	-	-	-
L_00683	contig1	790442	790933	-	hypothetical protein	-	-	-	-	-
L_00684	contig1	791020	791706	-	Biosynthetic peptidoglycan transglycosylase	K03814	-	-	GT51	-
L_00685	contig1	791812	792195	-	hypothetical protein	-	-	-	-	-
L_00686	contig1	792228	792497	-	hypothetical protein	-	-	-	-	-
L_00687	contig1	792502	793047	-	hypothetical protein	-	-	-	-	-
L_00688	contig1	793044	793949	-	hypothetical protein	-	-	-	-	-
L_00689	contig1	793946	794500	-	hypothetical protein	-	-	-	-	-
L_00690	contig1	794576	796255	-	hypothetical protein	-	-	-	-	-
L_00691	contig1	796478	798136	-	DNA repair protein RecN	K03631	-	-	-	-
L_00692	contig1	798167	799081	-	hypothetical protein	-	-	-	-	-
L_00693	contig1	799063	800244	-	Coenzyme A biosynthesis bifunctional protein CoaBC	K13038	-	-	-	-
L_00694	contig1	800401	801168	-	DNA polymerase III PolC-type	K02342	-	-	-	-
L_00695	contig1	801477	802601	-	DNA polymerase III subunit beta	K02338	-	-	-	-
L_00696	contig1	802885	804774	-	DNA mismatch repair protein MutL	K03572	-	-	-	-
L_00697	contig1	805280	807679	-	LPS-assembly protein LptD	-	-	-	-	-
L_00698	contig1	807699	809051	-	Chaperone SurA	K03771	-	-	-	-
L_00699	contig1	809342	810772	-	Foldase protein PrsA 3	K03771	-	-	-	-
L_00700	contig1	810837	812321	-	Inosine-5'-monophosphate dehydrogenase	K00088	-	-	-	-
L_00701	contig1	812508	813335	-	hypothetical protein	-	-	-	-	-
L_00702	contig1	813487	813672	-	hypothetical protein	-	-	-	-	-
L_00703	contig1	813782	815983	-	GTP pyrophosphokinase	K00951	-	-	-	-
L_00704	contig1	816320	817090	-	NADH pyrophosphatase	K03426	-	-	-	-
L_00705	contig1	817171	818925	-	Phosphoglucomutase	K01835	-	-	-	-
L_00706	contig1	818946	819698	+	Phosphoglycolate phosphatase	K01091	-	-	-	-
L_00707	contig1	819872	820315	-	hypothetical protein	-	-	-	-	-
L_00708	contig1	820937	821179	-	hypothetical protein	-	-	-	-	-
L_00709	contig1	821394	822431	-	hypothetical protein	K02340	-	-	-	-
L_00710	contig1	822447	823223	-	AMP nucleosidase	K01241	-	-	-	-
L_00711	contig1	823263	823718	+	hypothetical protein	-	-	-	-	-
L_00712	contig1	823765	824076	+	hypothetical protein	-	-	-	-	-
L_00713	contig1	824415	824741	+	hypothetical protein	-	-	-	-	-
L_00714	contig1	824968	825486	+	3-deoxy-D-manno-octulosonate 8-phosphate phosphatase KdsC	K03270	-	-	-	-
L_00715	contig1	825561	826142	+	Septum formation protein Maf	K06287	-	-	-	-
L_00716	contig1	826193	826798	+	Threonylcarbamoyl-AMP synthase	-	-	-	-	-
L_00717	contig1	826902	829241	+	hypothetical protein	-	-	-	-	-
L_00718	contig1	829274	830782	+	Arylsulfatase	-	-	-	-	-
L_00719	contig1	830935	832383	+	NAD-dependent dihydropyrimidine dehydrogenase subunit PreA	K17723	-	-	-	-
L_00720	contig1	832526	834094	+	hypothetical protein	K06915	-	-	-	-
L_00721	contig1	834183	834611	-	Lipoprotein NlpE	-	-	-	-	-
L_00722	contig1	834734	835183	-	hypothetical protein	-	-	-	-	-
L_00723	contig1	835210	835677	-	hypothetical protein	-	-	-	-	-
L_00724	contig1	835887	836057	-	hypothetical protein	-	-	-	-	-
L_00725	contig1	836272	836571	-	mRNA interferase YafQ	K19157	-	-	-	-
L_00726	contig1	836568	836792	-	hypothetical protein	-	-	-	-	-
L_00727	contig1	837054	838103	-	hypothetical protein	-	-	-	-	-
L_00728	contig1	838185	839645	-	hypothetical protein	K09760	-	-	-	-
L_00729	contig1	839697	840377	-	hypothetical protein	-	-	-	-	-
L_00730	contig1	840679	842592	+	Chaperone protein dnaK2	K04043	-	-	-	-
L_00731	contig1	843031	844374	+	hypothetical protein	-	-	-	-	-
L_00732	contig1	844532	845179	+	hypothetical protein	-	-	-	-	-
L_00733	contig1	845186	845863	+	hypothetical protein	-	-	-	-	-
L_00734	contig1	845910	846353	+	hypothetical protein	-	-	-	-	-
L_00735	contig1	846366	847373	+	hypothetical protein	-	-	-	-	-
L_00736	contig1	847550	849247	+	hypothetical protein	-	-	-	-	-
L_00737	contig1	849283	851319	+	Cardiolipin synthase	-	-	-	-	-
L_00738	contig1	851902	852930	-	hypothetical protein	-	-	-	-	-
L_00739	contig1	853228	853617	+	hypothetical protein	-	-	-	-	-
L_00740	contig1	853786	854091	-	hypothetical protein	-	-	-	-	-
L_00741	contig1	854088	856736	-	hypothetical protein	-	-	-	-	-
L_00742	contig1	856739	857803	-	hypothetical protein	-	-	-	-	-
L_00743	contig1	857835	859667	-	hypothetical protein	-	-	-	-	-
L_00744	contig1	859693	863625	-	Type I restriction enzyme EcoR124II R protein	K01153	-	-	-	-
L_00745	contig1	863622	866153	-	DNA replication and repair protein RecF	-	-	-	-	-
L_00746	contig1	866169	867272	-	hypothetical protein	K01154	-	-	-	-
L_00747	contig1	867276	868424	-	hypothetical protein	-	-	-	-	-
L_00748	contig1	868427	870046	-	putative type I restriction enzymeP M protein	K03427	-	-	-	-
L_00749	contig1	870051	871172	-	hypothetical protein	-	-	-	-	-
L_00750	contig1	871165	873672	-	putative type I restriction enzymeP M protein	K03427	-	-	-	-
L_00751	contig1	873748	874743	-	hypothetical protein	-	-	-	-	-
L_00752	contig1	874743	874985	-	hypothetical protein	-	-	-	-	-
L_00753	contig1	875238	876989	+	hypothetical protein	-	-	-	-	-
L_00754	contig1	877295	877582	+	hypothetical protein	-	-	-	-	-
L_00755	contig1	878160	879095	+	Ubiquinone biosynthesis O-methyltransferase	-	-	-	-	-
L_00756	contig1	879599	880972	+	hypothetical protein	K03308	-	-	-	-
L_00757	contig1	880984	881688	+	Ribosomal RNA small subunit methyltransferase I	K07056	-	-	-	-
L_00758	contig1	881779	882504	-	hypothetical protein	-	-	-	-	-
L_00759	contig1	883489	884178	+	hypothetical protein	-	-	-	-	-
L_00760	contig1	884265	884696	-	hypothetical protein	-	-	-	-	-
L_00761	contig1	884885	885556	-	hypothetical protein	-	-	-	-	-
L_00762	contig1	885635	885847	-	hypothetical protein	-	-	-	-	-
L_00763	contig1	885938	886519	-	Sporulation-specific N-acetylmuramoyl-L-alanine amidase	K01448	-	-	-	-
L_00764	contig1	886494	886796	-	hypothetical protein	-	-	-	-	-
L_00765	contig1	887472	889466	-	hypothetical protein	-	-	-	-	-
L_00766	contig1	890008	890640	-	hypothetical protein	-	-	-	-	-
L_00767	contig1	890627	891178	-	hypothetical protein	-	-	-	-	-
L_00768	contig1	891282	892778	-	hypothetical protein	-	-	-	-	-
L_00769	contig1	892841	893452	-	hypothetical protein	-	-	-	-	-
L_00770	contig1	893686	893850	-	hypothetical protein	-	-	-	-	-
L_00771	contig1	894148	894861	+	hypothetical protein	-	-	-	-	-
L_00772	contig1	895056	895745	+	hypothetical protein	-	-	-	-	-
L_00773	contig1	895907	896605	+	hypothetical protein	-	-	-	-	-
L_00774	contig1	897270	898844	-	hypothetical protein	-	-	-	-	-
L_00775	contig1	898946	901000	-	hypothetical protein	-	-	-	-	-
L_00776	contig1	901127	901567	-	hypothetical protein	-	-	-	-	-
L_00777	contig1	901740	902654	+	N-acetylneuraminate lyase	K01639	-	-	-	-
L_00778	contig1	902707	905343	+	Sodium/glucose cotransporter	-	-	-	-	-
L_00779	contig1	905404	906567	+	Cellobiose 2-epimerase	K01787	-	-	-	-
L_00780	contig1	906583	907029	+	Toxin-antitoxin biofilm protein TabA	-	-	-	-	-
L_00784	contig1	907591	908403	+	Nuclease	K01173	-	-	-	-
L_00785	contig1	908607	908792	+	hypothetical protein	-	-	-	-	-
L_00786	contig1	908847	912014	+	hypothetical protein	-	-	-	-	-
L_00787	contig1	912662	913534	+	hypothetical protein	-	ISAs2_PEP	-	-	-
L_00788	contig1	913736	916837	+	hypothetical protein	-	-	-	-	-
L_00789	contig1	916917	917099	+	hypothetical protein	-	-	-	-	-
L_00790	contig1	917195	920020	-	ATP-dependent helicase/deoxyribonuclease subunit B	-	-	-	-	-
L_00791	contig1	920036	920671	-	hypothetical protein	-	-	-	-	-
L_00792	contig1	920915	924298	-	ATP-dependent helicase/nuclease subunit A	-	-	-	-	-
L_00793	contig1	924500	925051	-	hypothetical protein	-	-	-	-	-
L_00794	contig1	925154	926323	-	hypothetical protein	-	-	-	-	-
L_00795	contig1	926629	926811	-	hypothetical protein	-	-	-	-	-
L_00796	contig1	926899	930174	-	hypothetical protein	-	-	-	-	-
L_00797	contig1	930244	930489	-	hypothetical protein	-	-	-	-	-
L_00798	contig1	931148	932782	-	Calcium-transporting ATPase	-	-	-	-	-
L_00799	contig1	932968	933423	-	hypothetical protein	-	-	-	-	-
L_00800	contig1	934165	934563	-	Heat shock protein 15	K04762	-	-	-	-
L_00801	contig1	934571	935134	-	Peptidyl-tRNA hydrolase	K01056	-	-	-	-
L_00802	contig1	935275	935883	-	General stress protein CTC	K02897	-	-	-	-
L_00803	contig1	936097	936606	-	hypothetical protein	-	-	-	-	-
L_00804	contig1	936759	937688	+	N utilization substance protein B	K03625	-	-	-	-
L_00805	contig1	938012	938320	+	hypothetical protein	K03210	-	-	-	-
L_00806	contig1	938394	939398	+	hypothetical protein	-	-	-	-	-
L_00807	contig1	939437	940021	+	Dephospho-CoA kinase	K00859	-	-	-	-
L_00808	contig1	940155	940577	+	hypothetical protein	-	-	-	-	-
L_00809	contig1	941113	942309	+	Carboxynorspermidine synthase	K00290	-	-	-	-
L_00810	contig1	942309	942521	+	hypothetical protein	-	-	-	-	-
L_00811	contig1	942518	943453	+	hypothetical protein	-	-	-	-	-
L_00812	contig1	943750	944169	+	hypothetical protein	-	-	-	-	-
L_00813	contig1	944413	946884	+	Alanine racemase 1	K01775	-	-	-	-
L_00814	contig1	946881	947612	+	hypothetical protein	-	-	-	-	-
L_00815	contig1	947702	948316	+	hypothetical protein	-	-	-	-	-
L_00816	contig1	948437	950632	+	Endoglucanase 1	K01179	-	-	GH5_4	-
L_00817	contig1	950963	951085	-	hypothetical protein	-	-	-	-	-
L_00818	contig1	951355	952428	+	N-acetylglucosaminyl-diphospho-decaprenol L-rhamnosyltransferase	K07011	-	-	GT2_Glycos_transf_2	-
L_00819	contig1	952570	952665	+	hypothetical protein	-	-	-	-	-
L_00820	contig1	952873	953946	+	Protein RecA	K03553	Prophage_109302868	recA (recominase A)	-	-
L_00821	contig1	954561	954986	+	hypothetical protein	-	-	-	-	-
L_00822	contig1	955272	956306	+	Secretory immunoglobulin A-binding protein EsiB	K07126	-	-	-	-
L_00823	contig1	956524	958668	+	Dodecaprenyl-phosphate galacturonate synthase	-	-	-	GT2_Glycos_transf_2	-
L_00824	contig1	958685	960247	+	hypothetical protein	K07004	-	-	-	-
L_00825	contig1	960128	960370	-	hypothetical protein	-	-	-	-	-
L_00826	contig1	960561	960683	+	hypothetical protein	-	-	-	-	-
L_00827	contig1	960802	961464	-	hypothetical protein	-	-	-	-	-
L_00828	contig1	961476	962090	-	hypothetical protein	-	-	-	-	-
L_00829	contig1	962234	963466	+	Peptidase T	K01258	-	-	-	-
L_00830	contig1	963492	964757	+	hypothetical protein	-	-	-	-	-
L_00831	contig1	965270	967525	+	Inner membrane protein YbaL	K03455	-	-	-	-
L_00832	contig1	967529	968890	-	hypothetical protein	K07133	-	-	-	-
L_00833	contig1	969428	973222	+	hypothetical protein	-	-	-	GH85	endo-β-N-acetylglucosaminidase
L_00834	contig1	973629	974273	+	hypothetical protein	-	-	-	-	-
L_00835	contig1	974353	975561	+	Histidine decarboxylase	K01590	-	-	-	-
L_00836	contig1	975658	976323	+	hypothetical protein	-	-	-	-	-
L_00837	contig1	976420	977307	-	putative lipoprotein YiaD	K02557	-	-	-	-
L_00838	contig1	977778	979043	-	Inner membrane transport permease YbhR	K01992	-	-	-	-
L_00839	contig1	979062	980249	-	hypothetical protein	K01992	-	-	-	-
L_00840	contig1	980640	981635	-	Multidrug export protein EmrA	K01993	-	-	-	-
L_00841	contig1	981892	983385	-	Nickel and cobalt resistance protein CnrC	-	-	-	-	-
L_00842	contig1	983502	984170	+	hypothetical protein	K06950	-	-	-	-
L_00843	contig1	984270	984968	+	Secretory immunoglobulin A-binding protein EsiB	K07126	-	-	-	-
L_00844	contig1	984993	986048	+	hypothetical protein	-	ISSm4_PEP2	-	-	-
L_00845	contig1	986216	986767	+	hypothetical protein	-	-	-	-	-
L_00846	contig1	986795	987961	+	hypothetical protein	-	-	-	-	-
L_00847	contig1	988204	990816	+	hypothetical protein	-	-	-	-	-
L_00848	contig1	990893	991918	+	hypothetical protein	-	-	-	-	-
L_00849	contig1	992110	994002	+	1-deoxy-D-xylulose-5-phosphate synthase	K01662	-	-	-	-
L_00850	contig1	994065	995414	+	Trk system potassium uptake protein TrkA	K03499	-	-	-	-
L_00851	contig1	995411	996865	+	Trk system potassium uptake protein TrkH	K03498	-	-	-	-
L_00852	contig1	996917	997579	+	hypothetical protein	-	-	-	-	-
L_00853	contig1	997652	999694	+	hypothetical protein	K01277	-	-	-	-
L_00854	contig1	999687	1000298	+	hypothetical protein	-	-	-	-	-
L_00855	contig1	1000367	1000693	+	hypothetical protein	-	-	-	-	-
L_00856	contig1	1000706	1002292	+	Arylsulfatase	-	-	-	GH117	-
L_00857	contig1	1002424	1002627	-	hypothetical protein	-	-	-	-	-
L_00858	contig1	1002631	1003923	-	Thiol-disulfide oxidoreductase ResA	-	-	-	-	-
L_00859	contig1	1004218	1005051	-	hypothetical protein	-	Prophage_66395821	KilA domain	-	-
L_00860	contig1	1006066	1012890	+	hypothetical protein	-	-	-	-	-
L_00861	contig1	1013112	1013234	-	hypothetical protein	-	-	-	-	-
L_00862	contig1	1013488	1013769	+	hypothetical protein	-	-	-	-	-
L_00863	contig1	1013869	1014240	+	hypothetical protein	-	-	-	-	-
L_00864	contig1	1014364	1018776	+	Beta-N-acetylhexosaminidase	-	-	-	GH20	Uncharacterized protein
L_00865	contig1	1018938	1022462	+	Beta-N-acetylhexosaminidase	-	-	-	GH20	-
L_00866	contig1	1022608	1024782	+	Arylsulfatase	-	-	-	-	-
L_00867	contig1	1024872	1025582	+	Aquaporin Z 2	K06188	-	-	-	-
L_00868	contig1	1025739	1026524	+	hypothetical protein	-	-	-	-	-
L_00869	contig1	1026632	1028281	+	hypothetical protein	K03655	-	-	-	-
L_00870	contig1	1028505	1028666	+	hypothetical protein	-	-	-	-	-
L_00871	contig1	1028684	1028980	+	Aquaporin Z 2	K06188	-	-	-	-
L_00872	contig1	1029271	1032834	+	hypothetical protein	-	-	-	-	-
L_00873	contig1	1032915	1034285	-	hypothetical protein	K07133	-	-	-	-
L_00874	contig1	1034591	1036015	-	hypothetical protein	-	-	-	-	-
L_00875	contig1	1036061	1039291	+	hypothetical protein	-	-	-	GH33	Dockerin domain-containing protein
L_00876	contig1	1039485	1042109	+	hypothetical protein	-	-	-	-	-
L_00877	contig1	1042229	1043725	+	2-isopropylmalate synthase	K01649	-	-	-	-
L_00878	contig1	1043741	1044019	+	hypothetical protein	-	-	-	-	-
L_00879	contig1	1044071	1045447	+	3-isopropylmalate dehydratase large subunit	K01703	-	-	-	-
L_00880	contig1	1045521	1046456	+	hypothetical protein	-	-	-	-	-
L_00881	contig1	1046482	1046985	+	hypothetical protein	-	-	-	-	-
L_00882	contig1	1047036	1047617	+	3-isopropylmalate dehydratase small subunit 1	K01704	VFG1411	leuD (isopropylmalate isomerase small subunit)	-	-
L_00883	contig1	1047639	1049171	+	2-isopropylmalate synthase	K09011	-	-	-	-
L_00884	contig1	1049496	1050560	+	3-isopropylmalate dehydrogenase	K00052	-	-	-	-
L_00885	contig1	1050642	1051844	+	S-adenosylmethionine:tRNA ribosyltransferase-isomerase	K07568	-	-	-	-
L_00886	contig1	1051965	1059095	-	hypothetical protein	-	-	-	GH36	-
L_00887	contig1	1059117	1060595	-	hypothetical protein	K01206	-	-	GH29	Carbohydrate-binding protein
L_00888	contig1	1060763	1061497	-	hypothetical protein	-	-	-	-	-
L_00889	contig1	1061646	1062626	+	hypothetical protein	-	-	-	-	-
L_00890	contig1	1062613	1063482	+	hypothetical protein	-	-	-	-	-
L_00891	contig1	1063487	1064224	+	hypothetical protein	-	-	-	-	-
L_00892	contig1	1064221	1065630	+	hypothetical protein	-	-	-	-	-
L_00893	contig1	1065715	1066695	+	hypothetical protein	K03924	-	-	-	-
L_00894	contig1	1066740	1068050	+	hypothetical protein	-	-	-	-	-
L_00895	contig1	1068207	1069247	+	hypothetical protein	-	-	-	-	-
L_00896	contig1	1069278	1070420	+	hypothetical protein	-	-	-	-	-
L_00897	contig1	1070550	1071371	-	hypothetical protein	-	-	-	-	-
L_00898	contig1	1071391	1072035	-	hypothetical protein	-	-	-	-	-
L_00899	contig1	1072143	1072715	-	hypothetical protein	-	-	-	-	-
L_00900	contig1	1072709	1075525	-	hypothetical protein	-	-	-	-	-
L_00901	contig1	1075595	1078450	-	hypothetical protein	-	-	-	-	-
L_00902	contig1	1078507	1081404	-	hypothetical protein	-	-	-	-	-
L_00903	contig1	1081486	1081716	-	hypothetical protein	-	-	-	-	-
L_00904	contig1	1081869	1082783	-	hypothetical protein	-	-	-	-	-
L_00905	contig1	1082896	1083282	-	hypothetical protein	-	-	-	-	-
L_00906	contig1	1083279	1084250	-	hypothetical protein	-	-	-	-	-
L_00907	contig1	1084559	1085122	-	ECF RNA polymerase sigma factor SigW	K03088	-	-	-	-
L_00908	contig1	1085336	1088017	-	hypothetical protein	-	-	-	-	-
L_00909	contig1	1088032	1088658	-	FMN reductase (NADPH)	-	-	-	-	-
L_00910	contig1	1088701	1090836	-	Electron transport complex subunit RsxG	-	-	-	-	-
L_00911	contig1	1090856	1091899	-	3-dehydroquinate synthase	K01735	-	-	-	-
L_00912	contig1	1091915	1092355	-	Long-chain acyl-CoA thioesterase FadM	K07107	-	-	-	-
L_00913	contig1	1092367	1092696	-	hypothetical protein	-	-	-	-	-
L_00914	contig1	1092752	1102456	-	hypothetical protein	-	-	-	-	-
L_00915	contig1	1102446	1103363	-	hypothetical protein	-	-	-	-	-
L_00916	contig1	1103387	1103533	-	hypothetical protein	-	-	-	-	-
L_00917	contig1	1103662	1105011	+	hypothetical protein	-	IS614_PEP	-	-	-
L_00918	contig1	1105174	1105293	-	hypothetical protein	-	-	-	-	-
L_00919	contig1	1105293	1107218	-	Tetracycline resistance protein TetM from transposon TnFO1	K18220	AR_ZP_02030811	tetq (tetracycline resistance protein TetQ)	-	-
L_00920	contig1	1107547	1108836	+	hypothetical protein	-	IS614_PEP	-	-	-
L_00921	contig1	1109293	1109547	+	hypothetical protein	-	-	-	-	-
L_00922	contig1	1109846	1112569	+	hypothetical protein	-	-	-	-	-
L_00923	contig1	1112647	1114056	+	hypothetical protein	K03655	-	-	-	-
L_00924	contig1	1114119	1115072	+	hypothetical protein	-	-	-	-	-
L_00925	contig1	1115078	1115548	+	hypothetical protein	-	-	-	-	-
L_00926	contig1	1115568	1116572	+	hypothetical protein	-	-	-	-	-
L_00927	contig1	1116774	1117010	+	hypothetical protein	-	-	-	-	-
L_00928	contig1	1117255	1118088	+	P-protein	K04518	-	-	-	-
L_00929	contig1	1118151	1119323	+	LL-diaminopimelate aminotransferase	K10206	-	-	-	-
L_00930	contig1	1119367	1120437	+	Phospho-2-dehydro-3-deoxyheptonate aldolase	K04516	-	-	-	-
L_00931	contig1	1120448	1121221	+	T-protein	-	-	-	-	-
L_00932	contig1	1121421	1123913	+	Tyrosine-protein kinase wzc	-	-	-	-	-
L_00933	contig1	1123953	1124756	+	hypothetical protein	K01991	-	-	-	-
L_00934	contig1	1124776	1125282	+	hypothetical protein	-	-	-	-	-
L_00935	contig1	1125575	1126777	+	hypothetical protein	-	-	-	-	-
L_00936	contig1	1126837	1127379	-	Ribosomal RNA small subunit methyltransferase D	-	-	-	-	-
L_00937	contig1	1127376	1128095	-	hypothetical protein	-	-	-	-	-
L_00938	contig1	1128110	1128292	-	hypothetical protein	-	-	-	-	-
L_00939	contig1	1128446	1129156	+	hypothetical protein	-	-	-	-	-
L_00940	contig1	1129188	1130216	+	hypothetical protein	-	-	-	-	-
L_00941	contig1	1130319	1131782	+	ATP-dependent RecD-like DNA helicase	-	-	-	-	-
L_00942	contig1	1131799	1133409	+	hypothetical protein	-	-	-	-	-
L_00943	contig1	1133438	1133971	+	hypothetical protein	-	-	-	-	-
L_00944	contig1	1133984	1135084	+	3',5'-cyclic adenosine monophosphate phosphodiesterase CpdA	K07098	-	-	-	-
L_00945	contig1	1135107	1136105	+	Inner membrane protein YrbG	K07301	-	-	-	-
L_00946	contig1	1136148	1138043	+	hypothetical protein	K07316	-	-	-	-
L_00947	contig1	1138057	1141116	+	hypothetical protein	K01156	-	-	-	-
L_00948	contig1	1141251	1141970	+	Inner membrane protein YhaI	-	-	-	-	-
L_00949	contig1	1142187	1143062	+	Caffeyl-CoA reductase-Etf complex subunit CarD	K03521	-	-	-	-
L_00950	contig1	1143072	1144094	+	Caffeyl-CoA reductase-Etf complex subunit CarE	K03522	-	-	-	-
L_00951	contig1	1144119	1145846	+	3-methylmercaptopropionyl-CoA dehydrogenase	-	-	-	-	-
L_00952	contig1	1146210	1147124	+	hypothetical protein	-	-	-	-	-
L_00953	contig1	1147212	1148231	+	GTP 3',8-cyclase 1	-	-	-	-	-
L_00954	contig1	1148343	1148771	+	hypothetical protein	-	-	-	-	-
L_00955	contig1	1148825	1148920	-	hypothetical protein	-	-	-	-	-
L_00956	contig1	1148969	1150258	-	L-methionine gamma-lyase	K01740	-	-	-	-
L_00957	contig1	1150475	1151149	+	Leucine-responsive regulatory protein	K03719	-	-	-	-
L_00958	contig1	1151159	1152076	+	putative NTE family protein	K07001	-	-	-	-
L_00959	contig1	1152170	1152730	+	hypothetical protein	-	-	-	-	-
L_00960	contig1	1152982	1153554	+	hypothetical protein	-	-	-	-	-
L_00961	contig1	1153741	1155021	+	hypothetical protein	-	-	-	-	-
L_00962	contig1	1155054	1155224	+	hypothetical protein	-	-	-	-	-
L_00963	contig1	1155227	1155412	+	hypothetical protein	-	-	-	-	-
L_00964	contig1	1155646	1156092	+	hypothetical protein	-	-	-	-	-
L_00965	contig1	1156336	1157334	+	Modulator of FtsH protease HflK	-	-	-	-	-
L_00966	contig1	1157802	1158197	-	hypothetical protein	-	-	-	-	-
L_00967	contig1	1158300	1158908	-	hypothetical protein	-	-	-	-	-
L_00968	contig1	1158936	1160390	-	Cytosol non-specific dipeptidase	K01270	-	-	-	-
L_00969	contig1	1160406	1161431	-	hypothetical protein	K07027	-	-	-	-
L_00970	contig1	1161572	1162399	+	Ribosomal RNA small subunit methyltransferase A	K02528	-	-	-	-
L_00971	contig1	1162442	1162645	+	hypothetical protein	-	-	-	-	-
L_00972	contig1	1162618	1163757	-	dTDP-glucose 4,6-dehydratase 2	K01710	-	-	-	-
L_00973	contig1	1163844	1164620	-	hypothetical protein	-	-	-	-	-
L_00974	contig1	1164646	1165962	-	UDP-glucose 6-dehydrogenase	K00012	VFG0963	hasB (UDP-glucose 6-dehydrogenase)	-	-
L_00975	contig1	1166115	1166426	-	hypothetical protein	-	-	-	-	-
L_00976	contig1	1166423	1166980	-	hypothetical protein	-	-	-	-	-
L_00977	contig1	1167324	1167503	-	hypothetical protein	-	-	-	-	-
L_00978	contig1	1167538	1170249	-	hypothetical protein	-	-	-	-	-
L_00979	contig1	1170637	1172115	+	hypothetical protein	K01206	-	-	GH29	Carbohydrate-binding protein
L_00980	contig1	1172137	1174599	+	hypothetical protein	-	-	-	-	-
L_00981	contig1	1174674	1175189	+	hypothetical protein	-	-	-	-	-
L_00982	contig1	1175377	1178967	-	hypothetical protein	K15923	-	-	GH95	-
L_00983	contig1	1179148	1180446	-	DNA damage-inducible protein F	K03327	-	-	-	-
L_00984	contig1	1180443	1181204	-	Bifunctional ligase/repressor BirA	K03524	-	-	-	-
L_00985	contig1	1181239	1181601	-	hypothetical protein	K07460	-	-	-	-
L_00986	contig1	1181618	1182064	-	tRNA-specific adenosine deaminase	K11991	-	-	-	-
L_00987	contig1	1182095	1183402	-	hypothetical protein	K01992	-	-	-	-
L_00988	contig1	1183460	1184356	-	ABC transporter ATP-binding protein NatA	K01990	-	-	-	-
L_00989	contig1	1184378	1185142	-	UDP-2,3-diacylglucosamine hydrolase	K03269	-	-	-	-
L_00990	contig1	1185196	1185516	-	hypothetical protein	-	-	-	-	-
L_00991	contig1	1185572	1186267	-	hypothetical protein	K03630	-	-	-	-
L_00992	contig1	1186284	1187273	-	Putative mycofactocin biosynthesis glycosyltransferase MftF	-	-	-	GT2_Glycos_transf_2	-
L_00993	contig1	1187334	1187579	-	hypothetical protein	-	-	-	-	-
L_00994	contig1	1187598	1188308	-	CDP-diacylglycerol--glycerol-3-phosphate 3-phosphatidyltransferase	K17103	-	-	-	-
L_00995	contig1	1188308	1189072	-	Phosphatidylserine decarboxylase proenzyme	K01613	-	-	-	-
L_00996	contig1	1189446	1190492	+	Adenosine monophosphate-protein transferase SoFic	-	-	-	-	-
L_00997	contig1	1190892	1191041	+	hypothetical protein	-	-	-	-	-
L_00998	contig1	1191052	1191171	+	hypothetical protein	-	-	-	-	-
L_00999	contig1	1191168	1191701	-	hypothetical protein	-	-	-	-	-
L_01000	contig1	1191750	1192361	-	hypothetical protein	-	-	-	-	-
L_01001	contig1	1192396	1193064	-	Virginiamycin A acetyltransferase	-	-	-	-	-
L_01002	contig1	1193061	1193987	-	N-acetylglucosaminyl-diphospho-decaprenol L-rhamnosyltransferase	-	-	-	GT27	-
L_01003	contig1	1194113	1194334	-	hypothetical protein	-	-	-	-	-
L_01004	contig1	1194801	1196138	-	NAD(P)-specific glutamate dehydrogenase	K00262	-	-	-	-
L_01005	contig1	1196162	1196254	-	hypothetical protein	-	-	-	-	-
L_01006	contig1	1196364	1197839	-	NADH-quinone oxidoreductase subunit N	K00343	-	-	-	-
L_01007	contig1	1197890	1199389	-	NAD(P)H-quinone oxidoreductase chain 4 1	K00342	-	-	-	-
L_01008	contig1	1199446	1201464	-	NADH-quinone oxidoreductase subunit L	K00341	-	-	-	-
L_01009	contig1	1201526	1201831	-	NADH-quinone oxidoreductase subunit K	K00340	-	-	-	-
L_01010	contig1	1201868	1202383	-	NADH-quinone oxidoreductase subunit J	K00339	-	-	-	-
L_01011	contig1	1202422	1203147	-	NADH-quinone oxidoreductase subunit 9	K00338	-	-	-	-
L_01012	contig1	1203238	1204323	-	NADH-quinone oxidoreductase subunit H	K00337	-	-	-	-
L_01013	contig1	1204429	1205994	-	NADH-quinone oxidoreductase subunit C/D	K13378	-	-	-	-
L_01014	contig1	1206020	1206661	-	NADH-quinone oxidoreductase subunit 6	K00331	-	-	-	-
L_01015	contig1	1206652	1207014	-	NAD(P)H-quinone oxidoreductase subunit 3	K00330	-	-	-	-
L_01016	contig1	1207311	1209089	+	DNA polymerase III subunit tau	K02343	-	-	-	-
L_01017	contig1	1209103	1209720	+	FKBP-type peptidyl-prolyl cis-trans isomerase SlyD	K03775	-	-	-	-
L_01018	contig1	1209739	1210806	+	Chorismate synthase	K01736	PAI_ABW69089	hypothetical protein	-	-
L_01019	contig1	1210947	1212197	-	hypothetical protein	-	-	-	-	-
L_01020	contig1	1212365	1212673	+	hypothetical protein	K07334	-	-	-	-
L_01021	contig1	1212683	1212994	+	Antitoxin HigA	K21498	-	-	-	-
L_01022	contig1	1213108	1213464	-	hypothetical protein	-	-	-	-	-
L_01023	contig1	1213478	1213864	-	hypothetical protein	-	-	-	-	-
L_01024	contig1	1213902	1214234	-	hypothetical protein	-	-	-	-	-
L_01025	contig1	1214313	1215665	-	hypothetical protein	-	-	-	-	-
L_01026	contig1	1215879	1216949	-	hypothetical protein	-	-	-	-	-
L_01027	contig1	1217030	1217743	-	hypothetical protein	-	-	-	-	-
L_01028	contig1	1218140	1218697	+	hypothetical protein	-	-	-	-	-
L_01029	contig1	1218723	1220033	+	Serine/threonine-protein kinase PrkC	K12132	-	-	-	-
L_01030	contig1	1220331	1220564	+	hypothetical protein	-	-	-	-	-
L_01031	contig1	1220699	1220923	+	hypothetical protein	-	-	-	-	-
L_01032	contig1	1221009	1222349	-	Threonylcarbamoyladenosine tRNA methylthiotransferase MtaB	K18707	-	-	-	-
L_01033	contig1	1222406	1224103	-	hypothetical protein	-	-	-	CBM0	-
L_01034	contig1	1224116	1225126	-	hypothetical protein	-	-	-	-	-
L_01035	contig1	1225175	1226002	-	hypothetical protein	-	-	-	-	-
L_01036	contig1	1226114	1227301	-	Aspartate aminotransferase	K00812	-	-	-	-
L_01037	contig1	1227338	1228435	-	Capsule biosynthesis protein CapA	-	-	-	-	-
L_01038	contig1	1228487	1229218	-	Inner membrane protein YbhL	K06890	-	-	-	-
L_01039	contig1	1229267	1230472	-	Riboflavin biosynthesis protein RibBA	K14652	-	-	-	-
L_01040	contig1	1230559	1232580	-	hypothetical protein	K07091	-	-	-	-
L_01042	contig1	1232919	1233485	+	Elongation factor P	K02356	-	-	-	-
L_01043	contig1	1233603	1237748	+	Beta-galactosidase	K01190	-	-	GH2	Beta-galactosidase
L_01044	contig1	1237915	1238721	+	Co-chaperone protein DjlA	K05801	-	-	-	-
L_01045	contig1	1238915	1240834	+	hypothetical protein	-	-	-	-	-
L_01046	contig1	1240901	1242526	+	Protein TolB	-	-	-	-	-
L_01047	contig1	1242558	1243949	+	Phosphomannomutase/phosphoglucomutase	K01840	-	-	-	-
L_01048	contig1	1244031	1245635	+	Arylsulfatase	-	-	-	-	-
L_01049	contig1	1245876	1246979	+	hypothetical protein	-	-	-	-	-
L_01050	contig1	1247024	1248010	-	hypothetical protein	K06889	-	-	-	-
L_01051	contig1	1248034	1249125	-	Thiamine-monophosphate kinase	K00946	-	-	-	-
L_01052	contig1	1249194	1249757	-	hypothetical protein	-	-	-	-	-
L_01053	contig1	1249858	1250910	-	hypothetical protein	-	-	-	-	-
L_01054	contig1	1250907	1251746	-	hypothetical protein	-	-	-	-	-
L_01055	contig1	1251886	1253280	+	Xaa-Pro aminopeptidase	K01262	-	-	-	-
L_01056	contig1	1253317	1254501	+	Aminopeptidase E	-	-	-	-	-
L_01057	contig1	1254583	1255698	+	D-alanyl-D-alanine carboxypeptidase DacF	K07258	-	-	-	-
L_01058	contig1	1255711	1256967	+	Anaerobic sulfatase-maturating enzyme	K06871	-	-	-	-
L_01059	contig1	1256979	1258109	+	tRNA-specific 2-thiouridylase MnmA	K00566	-	-	-	-
L_01061	contig1	1258444	1259559	-	hypothetical protein	-	-	-	-	-
L_01062	contig1	1259683	1260435	+	Exodeoxyribonuclease	K01142	-	-	-	-
L_01063	contig1	1260493	1262250	+	Protease 4	K04773	-	-	-	-
L_01064	contig1	1262277	1263308	+	Tetraacyldisaccharide 4'-kinase	K00912	-	-	-	-
L_01065	contig1	1263357	1264172	+	Purine nucleoside phosphorylase 1	K03783	-	-	-	-
L_01066	contig1	1264427	1264981	+	Thioredoxin 1	-	-	-	-	-
L_01067	contig1	1265064	1266635	-	Sodium-dependent dicarboxylate transporter SdcS	K14445	-	-	-	-
L_01068	contig1	1266788	1267846	-	hypothetical protein	-	-	-	-	-
L_01069	contig1	1268023	1270278	+	Polyribonucleotide nucleotidyltransferase	K00962	-	-	-	-
L_01070	contig1	1270507	1271049	+	hypothetical protein	-	-	-	-	-
L_01071	contig1	1271061	1272092	+	Erythronate-4-phosphate dehydrogenase	K03473	-	-	-	-
L_01072	contig1	1272109	1273068	+	Endo-1,4-beta-xylanase Z	-	-	-	CE1	-
L_01073	contig1	1273343	1274950	-	hypothetical protein	-	-	-	-	-
L_01074	contig1	1275715	1276728	-	Aspartate-semialdehyde dehydrogenase	K00133	-	-	-	-
L_01075	contig1	1276902	1278926	+	Na(+)/H(+)-K(+) antiporter GerN	-	-	-	-	-
L_01076	contig1	1278980	1279630	+	Lipoprotein-releasing system ATP-binding protein LolD	K09810	AR_YP_002382193	macb (macrolide export ATP-binding/permease protein MacB)	-	-
L_01077	contig1	1279670	1280506	+	Conserved virulence factor B	K00243	-	-	-	-
L_01078	contig1	1280710	1281879	-	Lipid-A-disaccharide synthase	K00748	-	-	GT19	-
L_01079	contig1	1281921	1282688	-	5'-nucleotidase SurE	K03787	-	-	-	-
L_01080	contig1	1282976	1283740	+	Sporulation initiation inhibitor protein Soj	K03496	-	-	-	-
L_01081	contig1	1283785	1284681	+	putative chromosome-partitioning protein ParB	K03497	-	-	-	-
L_01082	contig1	1284689	1285495	+	hypothetical protein	-	-	-	-	-
L_01083	contig1	1285579	1288035	+	Membrane-bound lytic murein transglycosylase D	K08307	-	-	GH23	-
L_01084	contig1	1288086	1290392	+	Guanosine-3',5'-bis(diphosphate) 3'-pyrophosphohydrolase	K00951	-	-	-	-
L_01085	contig1	1290421	1291260	+	hypothetical protein	-	-	-	-	-
L_01086	contig1	1291668	1298297	+	Sialidase	-	-	-	CBM32	-
L_01088	contig1	1298775	1299491	+	hypothetical protein	-	-	-	-	-
L_01089	contig1	1299504	1300199	+	hypothetical protein	-	-	-	-	-
L_01090	contig1	1300232	1302454	-	hypothetical protein	-	-	-	-	-
L_01091	contig1	1302423	1303403	-	hypothetical protein	-	-	-	-	-
L_01092	contig1	1303522	1305180	-	Stage V sporulation protein K	K06413	-	-	-	-
L_01093	contig1	1305209	1305382	+	hypothetical protein	-	-	-	-	-
L_01094	contig1	1305637	1306038	-	hypothetical protein	-	-	-	-	-
L_01095	contig1	1306040	1306408	-	hypothetical protein	-	-	-	-	-
L_01096	contig1	1306459	1306845	-	hypothetical protein	-	-	-	-	-
L_01097	contig1	1306851	1307363	-	hypothetical protein	-	-	-	-	-
L_01098	contig1	1307388	1307786	-	hypothetical protein	-	-	-	-	-
L_01099	contig1	1307786	1308574	-	hypothetical protein	-	-	-	-	-
L_01100	contig1	1308650	1309597	-	hypothetical protein	-	-	-	-	-
L_01101	contig1	1309825	1311141	+	Enolase	K01689	-	-	-	-
L_01102	contig1	1311426	1312625	+	hypothetical protein	-	-	-	-	-
L_01103	contig1	1312897	1314348	-	FeS cluster assembly protein SufB	K09014	-	-	-	-
L_01104	contig1	1314524	1315132	-	hypothetical protein	K03558	-	-	-	-
L_01105	contig1	1315238	1318111	-	Translation initiation factor IF-2	K02519	-	-	-	-
L_01106	contig1	1318238	1319500	-	Transcription termination/antitermination protein NusA	K02600	-	-	-	-
L_01107	contig1	1319629	1320096	-	Ribosome maturation factor RimP	K09748	-	-	-	-
L_01108	contig1	1320234	1320866	-	Streptogramin A acetyltransferase	-	-	-	-	-
L_01109	contig1	1321416	1322906	+	Undecaprenyl phosphate-alpha-4-amino-4-deoxy-L-arabinose arabinosyl transferase	-	-	-	GT83	-
L_01110	contig1	1322925	1323659	+	Dodecaprenyl-phosphate galacturonate synthase	-	-	-	GT2_Glycos_transf_2	-
L_01111	contig1	1323656	1324336	+	hypothetical protein	-	-	-	-	-
L_01112	contig1	1324356	1326467	+	Beta-hexosaminidase	K12373	-	-	GH20	Uncharacterized protein
L_01113	contig1	1326691	1328691	+	hypothetical protein	-	-	-	-	-
L_01114	contig1	1328678	1329517	+	hypothetical protein	-	-	-	-	-
L_01115	contig1	1329520	1330287	+	hypothetical protein	-	-	-	-	-
L_01116	contig1	1331520	1332116	+	Bifunctional purine biosynthesis protein PurH	K00602	-	-	-	-
L_01117	contig1	1332163	1333251	+	Rod shape-determining protein MreB	K03569	-	-	-	-
L_01118	contig1	1333415	1334290	+	Cell shape-determining protein MreC	K03570	-	-	-	-
L_01119	contig1	1334312	1334839	+	hypothetical protein	-	-	-	-	-
L_01120	contig1	1334852	1336765	+	Peptidoglycan D,D-transpeptidase MrdA	K05515	-	-	-	-
L_01121	contig1	1336793	1338268	+	Peptidoglycan glycosyltransferase MrdB	K05837	-	-	-	-
L_01122	contig1	1338299	1338811	+	hypothetical protein	-	-	-	-	-
L_01123	contig1	1339228	1341132	-	Copper-exporting P-type ATPase A	K01533	-	-	-	-
L_01124	contig1	1341323	1341529	-	Copper chaperone CopZ	K07213	-	-	-	-
L_01125	contig1	1341585	1342133	-	Methanol dehydrogenase activator	-	-	-	-	-
L_01126	contig1	1342204	1345419	-	Streptopain	-	-	-	-	-
L_01127	contig1	1345435	1345761	-	hypothetical protein	-	-	-	-	-
L_01128	contig1	1345985	1346140	-	hypothetical protein	-	-	-	-	-
L_01129	contig1	1346323	1350225	+	hypothetical protein	-	-	-	-	-
L_01130	contig1	1350308	1350490	+	hypothetical protein	-	-	-	-	-
L_01131	contig1	1350561	1350845	-	hypothetical protein	-	-	-	-	-
L_01132	contig1	1351046	1351498	+	Putative peroxiredoxin bcp	K03564	-	-	-	-
L_01133	contig1	1351685	1352953	-	UDP-N-acetyl-D-glucosamine 6-dehydrogenase	K02474	ARI_587656392	Gna (predicted UDP-N-acetyl-galactosamine dehydrogenase)	-	-
L_01134	contig1	1352980	1353951	-	UDP-N-acetylglucosamine 4-epimerase	K02473	ARI_587656393	Gne2 (predicted UDP-N-acetyl-glucosamine-4-epimerase)	-	-
L_01135	contig1	1354069	1354239	+	hypothetical protein	-	-	-	-	-
L_01136	contig1	1354208	1358647	-	O-GlcNAcase NagJ	-	-	-	-	-
L_01137	contig1	1358911	1362306	+	Endo-alpha-N-acetylgalactosaminidase	-	-	-	CBM32	-
L_01138	contig1	1362481	1362753	+	10 kDa chaperonin 1	K04078	-	-	-	-
L_01139	contig1	1362821	1364449	+	60 kDa chaperonin	K04077	VFG1855; Prophage_82701079; ARI_481190498	htpB (Hsp60, 60K heat shock protein HtpB); putative GroEL-like chaperonine protein; GroEL/Integrase fusion protein	-	-
L_01140	contig1	1364544	1366838	-	hypothetical protein	-	-	-	-	-
L_01141	contig1	1366896	1367279	-	hypothetical protein	-	-	-	-	-
L_01142	contig1	1367323	1368684	-	tRNA(Ile)-lysidine synthase	K04075	-	-	-	-
L_01143	contig1	1368703	1369479	-	hypothetical protein	-	-	-	-	-
L_01144	contig1	1369857	1370444	-	hypothetical protein	-	-	-	-	-
L_01145	contig1	1370464	1371534	-	hypothetical protein	-	-	-	-	-
L_01146	contig1	1371562	1372386	-	DNA replication and repair protein RecF	-	-	-	-	-
L_01147	contig1	1372661	1375780	+	hypothetical protein	-	-	-	-	-
L_01148	contig1	1375864	1377192	-	L-fucose-proton symporter	K02429	-	-	-	-
L_01149	contig1	1377371	1378726	-	L-Rhamnulokinase	K00848	-	-	-	-
L_01150	contig1	1378749	1379381	-	L-fuculose phosphate aldolase	K22130	-	-	-	-
L_01151	contig1	1379437	1381227	-	L-fucose isomerase	K01818	-	-	-	-
L_01152	contig1	1381330	1381971	-	hypothetical protein	-	-	-	-	-
L_01153	contig1	1382230	1382745	-	hypothetical protein	-	-	-	-	-
L_01154	contig1	1382771	1383178	-	DNA polymerase IV	-	-	-	-	-
L_01155	contig1	1384188	1386353	+	putative TonB-dependent receptor	K02014	-	-	-	TonB-dependent receptor
L_01156	contig1	1386361	1386840	+	hypothetical protein	-	-	-	-	-
L_01157	contig1	1386921	1388300	+	Multidrug export protein MepA	-	-	-	-	-
L_01158	contig1	1388315	1388947	+	Cytidylate kinase	-	-	-	-	-
L_01159	contig1	1388954	1389451	+	hypothetical protein	K07095	-	-	-	-
L_01160	contig1	1389496	1389645	+	hypothetical protein	-	-	-	-	-
L_01161	contig1	1389627	1390166	-	hypothetical protein	-	-	-	-	-
L_01162	contig1	1390188	1390649	-	hypothetical protein	-	-	-	-	-
L_01163	contig1	1390678	1391304	-	Orotate phosphoribosyltransferase	K00762	-	-	-	-
L_01164	contig1	1391483	1392073	-	hypothetical protein	-	-	-	-	-
L_01165	contig1	1392105	1392674	-	hypothetical protein	-	-	-	-	-
L_01166	contig1	1392838	1393446	+	Thymidine kinase	K00857	-	-	-	-
L_01167	contig1	1393443	1394858	+	Cytosol non-specific dipeptidase	K01270	-	-	-	-
L_01168	contig1	1394864	1395232	-	hypothetical protein	-	-	-	-	-
L_01169	contig1	1395274	1395756	-	L-amino acid N-acyltransferase MnaT	K03823	-	-	-	-
L_01170	contig1	1395771	1396457	-	hypothetical protein	K19302	-	-	-	-
L_01171	contig1	1396613	1399099	+	TonB-dependent receptor	-	-	-	-	TonB-dependent receptor
L_01172	contig1	1399297	1401018	+	Aspartate/alanine antiporter	K07085	-	-	-	-
L_01173	contig1	1401063	1401614	+	hypothetical protein	-	-	-	-	-
L_01174	contig1	1401639	1402439	+	hypothetical protein	-	-	-	-	-
L_01175	contig1	1402446	1402880	+	L-fucose mutarotase	K02431	-	-	-	-
L_01176	contig1	1403039	1403560	-	hypothetical protein	-	-	-	-	-
L_01177	contig1	1403970	1404179	-	hypothetical protein	-	-	-	-	-
L_01178	contig1	1404210	1408025	-	hypothetical protein	-	-	-	-	-
L_01179	contig1	1408523	1408642	+	hypothetical protein	-	-	-	-	-
L_01180	contig1	1408750	1408971	+	hypothetical protein	-	-	-	-	-
L_01181	contig1	1409109	1410662	+	Propionyl-CoA carboxylase beta chain	-	-	-	-	-
L_01182	contig1	1410705	1410980	+	hypothetical protein	-	-	-	-	-
L_01183	contig1	1411004	1411465	+	Glutaconyl-CoA decarboxylase subunit gamma	-	-	-	-	-
L_01184	contig1	1411579	1413267	-	hypothetical protein	-	-	-	-	-
L_01185	contig1	1413282	1414217	-	Beta-barrel assembly-enhancing protease	-	-	-	-	-
L_01186	contig1	1414287	1415753	-	Sodium/glucose cotransporter	-	-	-	-	-
L_01187	contig1	1415843	1419004	-	Beta-hexosaminidase	K12373	-	-	GH20	Uncharacterized protein
L_01188	contig1	1419193	1419873	-	hypothetical protein	K06973	-	-	-	-
L_01189	contig1	1420183	1421055	+	hypothetical protein	-	ISAs2_PEP	-	-	-
L_01190	contig1	1421206	1421985	+	3',5'-cyclic adenosine monophosphate phosphodiesterase CpdA	-	-	-	-	-
L_01191	contig1	1421966	1422718	+	hypothetical protein	-	-	-	-	-
L_01192	contig1	1422837	1423505	-	hypothetical protein	-	-	-	-	-
L_01193	contig1	1423695	1424348	-	hypothetical protein	-	-	-	-	-
L_01194	contig1	1424397	1427081	-	Calcium-transporting ATPase 1	K01537	-	-	-	-
L_01195	contig1	1427218	1427337	-	hypothetical protein	-	-	-	-	-
L_01196	contig1	1427356	1428243	-	1,4-dihydroxy-2-naphthoate octaprenyltransferase	K02548	-	-	-	-
L_01197	contig1	1428293	1429921	-	Lipopolysaccharide assembly protein B	-	-	-	-	-
L_01199	contig1	1429968	1430165	+	Putative teichuronic acid biosynthesis glycosyltransferase TuaC	-	-	-	-	-
L_01200	contig1	1430218	1431327	+	50S ribosomal protein L21	K02888	-	-	GT4	-
L_01201	contig1	1431489	1431806	+	50S ribosomal protein L27	K02899	-	-	-	-
L_01202	contig1	1432165	1432326	-	hypothetical protein	-	IS195_PEP	-	-	-
L_01203	contig1	1432583	1434244	+	hypothetical protein	K07316	-	-	-	-
L_01204	contig1	1434241	1437120	+	hypothetical protein	K01156	-	-	-	-
L_01205	contig1	1437218	1438090	+	Adenosine monophosphate-protein transferase NmFic	K04095	-	-	-	-
L_01206	contig1	1438113	1438319	+	hypothetical protein	-	-	-	-	-
L_01207	contig1	1438762	1439238	-	Gliding motility lipoprotein GldH	-	-	-	-	-
L_01208	contig1	1439261	1440391	-	hypothetical protein	-	-	-	-	-
L_01209	contig1	1440403	1441515	-	DNA polymerase III subunit gamma/tau	K02341	-	-	-	-
L_01210	contig1	1441724	1442683	-	5,10-methylenetetrahydrofolate reductase	K00297	-	-	-	-
L_01211	contig1	1442778	1444514	-	hypothetical protein	-	-	-	-	-
L_01212	contig1	1444587	1446755	-	hypothetical protein	K01205	-	-	GH89	α-N-acetylglucosaminidase
L_01213	contig1	1446790	1447746	-	hypothetical protein	K07000	-	-	-	-
L_01214	contig1	1447989	1448189	-	hypothetical protein	-	-	-	-	-
L_01215	contig1	1448210	1451863	-	hypothetical protein	-	-	-	-	-
L_01216	contig1	1452524	1452757	-	hypothetical protein	-	-	-	-	-
L_01217	contig1	1452778	1456173	-	hypothetical protein	-	-	-	-	-
L_01218	contig1	1456576	1458738	-	Prolyl tripeptidyl peptidase	K01278	-	-	-	-
L_01219	contig1	1458985	1460490	-	Ribosomal RNA large subunit methyltransferase K/L	K07444	-	-	-	-
L_01220	contig1	1460763	1462313	+	Serine/threonine-protein kinase PknH	-	-	-	-	-
L_01221	contig1	1462408	1463691	-	hypothetical protein	K07133	-	-	-	-
L_01222	contig1	1463676	1464314	-	hypothetical protein	-	-	-	-	-
L_01223	contig1	1464790	1466298	+	Thioredoxin-like protein	-	-	-	-	-
L_01224	contig1	1466345	1467490	+	hypothetical protein	-	-	-	-	-
L_01225	contig1	1467573	1468271	-	hypothetical protein	-	-	-	-	-
L_01226	contig1	1468894	1469415	-	Bifunctional NMN adenylyltransferase/Nudix hydrolase	-	-	-	-	-
L_01227	contig1	1469427	1470701	-	putative zinc protease	-	-	-	-	-
L_01228	contig1	1470714	1472177	-	hypothetical protein	-	-	-	-	-
L_01229	contig1	1472210	1473442	-	Spore maturation protein B	-	-	-	-	-
L_01230	contig1	1473447	1474028	-	LOG family protein YvdD	K06966	-	-	-	-
L_01231	contig1	1474223	1474597	-	RutC family protein	K09022	-	-	-	-
L_01232	contig1	1474868	1475236	-	50S ribosomal protein L19	K02884	-	-	-	-
L_01233	contig1	1475619	1478132	+	hypothetical protein	-	-	-	-	-
L_01234	contig1	1478481	1479239	-	hypothetical protein	-	-	-	-	-
L_01235	contig1	1479642	1480421	-	hypothetical protein	-	-	-	-	-
L_01236	contig1	1481040	1481261	+	hypothetical protein	-	-	-	-	-
L_01237	contig1	1481396	1482808	-	hypothetical protein	-	-	-	-	-
L_01238	contig1	1483064	1483699	+	hypothetical protein	-	-	-	-	-
L_01239	contig1	1483781	1484980	+	Argininosuccinate synthase	K01940	-	-	-	-
L_01240	contig1	1484964	1485938	+	N-acetyl-gamma-glutamyl-phosphate reductase	K00145	-	-	-	-
L_01241	contig1	1486052	1486288	+	hypothetical protein	-	-	-	-	-
L_01242	contig1	1486285	1486563	+	Toxin RelK	K19158	-	-	-	-
L_01243	contig1	1486600	1487727	+	[LysW]-aminoadipate semialdehyde transaminase	K00821	-	-	-	-
L_01244	contig1	1487765	1488718	+	N-acetylornithine carbamoyltransferase	K13043	-	-	-	-
L_01245	contig1	1488737	1489507	+	Acetylglutamate kinase	K00930	-	-	-	-
L_01246	contig1	1489504	1490571	+	Acetylornithine deacetylase	K01438	-	-	-	-
L_01247	contig1	1490615	1491910	+	Argininosuccinate lyase	K01755	-	-	-	-
L_01248	contig1	1492187	1492735	+	Reverse rubrerythrin-1	-	-	-	-	-
L_01249	contig1	1492888	1493445	+	hypothetical protein	K03832	-	-	-	-
L_01250	contig1	1493475	1495712	+	hypothetical protein	K15923	-	-	GH95	-
L_01251	contig1	1496265	1497137	-	hypothetical protein	K07054	-	-	-	-
L_01252	contig1	1497451	1497837	-	CTP pyrophosphohydrolase	K03574	-	-	-	-
L_01253	contig1	1497834	1499954	-	hypothetical protein	-	-	-	-	-
L_01254	contig1	1499980	1500963	-	hypothetical protein	K07138	-	-	-	-
L_01256	contig1	1501561	1501959	-	putative HIT-like protein	K02503	-	-	-	-
L_01257	contig1	1501976	1502440	-	Transcription elongation factor GreA	K03624	-	-	-	-
L_01258	contig1	1502596	1503891	-	Tyrosine--tRNA ligase	K01866	-	-	-	-
L_01259	contig1	1504274	1505716	+	Amidophosphoribosyltransferase	K00764	-	-	-	-
L_01260	contig1	1505797	1506423	-	Putative O-methyltransferase	-	-	-	-	-
L_01261	contig1	1506450	1506884	-	3-dehydroquinate dehydratase	K03786	-	-	-	-
L_01262	contig1	1506960	1507427	-	hypothetical protein	K04068	-	-	-	-
L_01263	contig1	1507562	1509715	-	hypothetical protein	K21636	-	-	-	-
L_01264	contig1	1510433	1510675	+	hypothetical protein	-	-	-	-	-
L_01265	contig1	1510923	1512092	-	hypothetical protein	-	-	-	-	-
L_01266	contig1	1512143	1512991	-	hypothetical protein	-	-	-	-	-
L_01267	contig1	1513007	1514932	-	hypothetical protein	-	-	-	-	-
L_01268	contig1	1514979	1515290	+	hypothetical protein	-	-	-	-	-
L_01269	contig1	1515144	1515578	-	Deoxyuridine 5'-triphosphate nucleotidohydrolase	K01520	Prophage_84662702	putative dUTPase	-	-
L_01270	contig1	1516671	1517921	+	Modification methylase HhaI	K00558	-	-	-	-
L_01271	contig1	1517943	1518815	-	hypothetical protein	-	ISAs2_PEP	-	-	-
L_01272	contig1	1519145	1520923	+	5-methylcytosine-specific restriction enzyme B	K07452	-	-	-	-
L_01273	contig1	1520916	1522763	+	hypothetical protein	K19147	-	-	-	-
L_01274	contig1	1522911	1523045	-	hypothetical protein	-	-	-	-	-
L_01275	contig1	1523143	1524492	+	Deoxyguanosinetriphosphate triphosphohydrolase	K01129	-	-	-	-
L_01276	contig1	1524512	1525501	+	Putative glycosyltransferase EpsH	-	-	-	GT2_Glycos_transf_2	-
L_01277	contig1	1525498	1526232	+	putative oxidoreductase	-	-	-	-	-
L_01278	contig1	1526323	1527087	-	Metalloprotease LoiP	K07387	-	-	-	-
L_01279	contig1	1527129	1529456	-	hypothetical protein	-	-	-	-	-
L_01280	contig1	1529509	1530108	-	Non-canonical purine NTP pyrophosphatase	K02428	-	-	-	-
L_01281	contig1	1530155	1531003	-	hypothetical protein	-	-	-	-	-
L_01282	contig1	1531015	1532004	-	hypothetical protein	-	-	-	-	-
L_01283	contig1	1532040	1534880	-	Leucine--tRNA ligase	K01869	-	-	-	-
L_01284	contig1	1535075	1535563	-	hypothetical protein	-	-	-	-	-
L_01285	contig1	1535609	1536262	-	Uracil phosphoribosyltransferase	K00761	-	-	-	-
L_01286	contig1	1536499	1537230	+	tRNA threonylcarbamoyladenosine dehydratase	K22132	-	-	-	-
L_01287	contig1	1537579	1537812	-	hypothetical protein	-	-	-	-	-
L_01288	contig1	1537895	1541362	+	hypothetical protein	-	-	-	-	-
L_01289	contig1	1541471	1541641	+	hypothetical protein	-	-	-	-	-
L_01290	contig1	1541849	1543888	+	Methionine--tRNA ligase	K01874	-	-	-	-
L_01291	contig1	1544320	1544910	-	putative metal-dependent hydrolase YjjV	K03424	-	-	-	-
L_01292	contig1	1544907	1545146	-	Putative membrane protein insertion efficiency factor	K08998	-	-	-	-
L_01293	contig1	1545124	1545552	-	Ribonuclease P protein component	K03536	-	-	-	-
L_01294	contig1	1545675	1546571	-	hypothetical protein	K01719	-	-	-	-
L_01295	contig1	1546607	1547479	-	hypothetical protein	-	-	-	-	-
L_01296	contig1	1547491	1548066	-	LOG family protein YvdD	K06966	-	-	-	-
L_01297	contig1	1548079	1549365	-	S-adenosylmethionine synthase	K00789	-	-	-	-
L_01298	contig1	1549747	1550265	+	hypothetical protein	-	-	-	-	-
L_01299	contig1	1550389	1551156	-	hypothetical protein	-	-	-	-	-
L_01300	contig1	1551332	1552405	-	hypothetical protein	-	-	-	-	-
L_01301	contig1	1552754	1553224	-	Regulatory protein RecX	K03565	-	-	-	-
L_01302	contig1	1553238	1554056	-	PGL/p-HBAD biosynthesis glycosyltransferase	-	-	-	GT2_Glycos_transf_2	-
L_01303	contig1	1554099	1555358	-	D-inositol 3-phosphate glycosyltransferase	-	-	-	GT4	-
L_01304	contig1	1555381	1557210	-	Ribonuclease 3	K03685	-	-	-	-
L_01305	contig1	1557451	1558713	-	3-oxoacyl-[acyl-carrier-protein] synthase 2	K09458	-	-	-	-
L_01306	contig1	1558882	1559127	-	Acyl carrier protein	K02078	-	-	-	-
L_01307	contig1	1559447	1560814	-	Histidine--tRNA ligase	K01892	-	-	-	-
L_01308	contig1	1560861	1561976	-	hypothetical protein	-	-	-	-	-
L_01309	contig1	1562230	1564905	+	hypothetical protein	-	-	-	-	-
L_01310	contig1	1564922	1565920	+	hypothetical protein	-	-	-	-	-
L_01311	contig1	1565990	1567672	+	hypothetical protein	-	-	-	-	-
L_01312	contig1	1567751	1568620	+	Nuclease	K01173	-	-	-	-
L_01313	contig1	1568709	1569293	+	hypothetical protein	-	-	-	-	-
L_01314	contig1	1569402	1570364	-	Epoxyqueuosine reductase	K18979	-	-	-	-
L_01315	contig1	1570390	1571001	-	Peptidoglycan-N-acetylglucosamine deacetylase	-	-	-	CE4	-
L_01316	contig1	1571117	1574518	-	hypothetical protein	-	-	-	-	-
L_01317	contig1	1574555	1575145	-	hypothetical protein	-	-	-	-	-
L_01318	contig1	1575164	1575868	-	NAD-dependent protein deacylase	K12410	-	-	-	-
L_01319	contig1	1575990	1576583	+	FKBP-type 22 kDa peptidyl-prolyl cis-trans isomerase	K03773	ARI_484359517	FklB (putative FKBP-type peptidyl-prolyl cis-trans isomerase)	-	-
L_01320	contig1	1576631	1577608	+	FKBP-type 22 kDa peptidyl-prolyl cis-trans isomerase	-	-	-	-	-
L_01321	contig1	1577694	1578569	+	FKBP-type 22 kDa peptidyl-prolyl cis-trans isomerase	K03773	-	-	-	-
L_01322	contig1	1578590	1579492	+	FKBP-type 22 kDa peptidyl-prolyl cis-trans isomerase	K03773	-	-	-	-
L_01323	contig1	1579671	1580120	+	hypothetical protein	-	-	-	-	-
L_01324	contig1	1580199	1580642	+	hypothetical protein	-	-	-	-	-
L_01325	contig1	1580763	1581725	-	Sensor protein kinase WalK	-	-	-	-	-
L_01326	contig1	1581728	1582453	-	Transcriptional regulatory protein WalR	-	-	-	-	-
L_01327	contig1	1582508	1584238	-	hypothetical protein	K03324	-	-	-	-
L_01328	contig1	1584293	1584487	+	hypothetical protein	-	-	-	-	-
L_01329	contig1	1584465	1585223	-	Fumarate reductase iron-sulfur subunit	K00240	-	-	-	-
L_01330	contig1	1585230	1587170	-	Fumarate reductase flavoprotein subunit	K00239	-	-	-	-
L_01331	contig1	1587257	1587955	-	hypothetical protein	K00241	-	-	-	-
L_01332	contig1	1588213	1588524	-	30S ribosomal protein S15	K02956	-	-	-	-
L_01333	contig1	1588687	1589175	+	hypothetical protein	-	-	-	-	-
L_01334	contig1	1589272	1590156	-	Lipid A biosynthesis lauroyltransferase	K02517	-	-	-	-
L_01335	contig1	1590167	1591552	-	hypothetical protein	-	-	-	-	-
L_01336	contig1	1591704	1591976	-	DNA-binding protein HU	K03530	Prophage_156564019	DNA-binding HU protein	-	-
L_01337	contig1	1591963	1592166	-	hypothetical protein	-	-	-	-	-
L_01338	contig1	1592410	1595211	+	Protease 3	K07263	-	-	-	-
L_01339	contig1	1595676	1596773	+	hypothetical protein	-	-	-	-	-
L_01340	contig1	1596819	1597907	+	hypothetical protein	-	-	-	-	-
L_01341	contig1	1597988	1599865	-	4-hydroxy-3-methylbut-2-en-1-yl diphosphate synthase (ferredoxin)	K03526	-	-	-	-
L_01342	contig1	1599877	1600383	-	N5-carboxyaminoimidazole ribonucleotide mutase	K01588	-	-	-	-
L_01343	contig1	1600418	1601083	-	hypothetical protein	-	-	-	-	-
L_01344	contig1	1601253	1602854	-	RNA polymerase sigma-54 factor	K03092	-	-	-	-
L_01345	contig1	1602960	1605119	+	Thiol:disulfide interchange protein DsbD	K04084	-	-	-	-
L_01346	contig1	1605476	1607434	+	DNA gyrase subunit B	K02470	-	-	-	-
L_01347	contig1	1607864	1608529	-	hypothetical protein	-	-	-	-	-
L_01348	contig1	1608740	1610548	-	ATP-dependent RNA helicase CshA	K05592	-	-	-	-
L_01349	contig1	1610693	1612282	+	L-aspartate oxidase	K00278	-	-	-	-
L_01350	contig1	1612295	1612792	+	Thiol peroxidase	K11065	VFG0087; PAI_AAK20781	tagD (tagD protein); toxR-activated gene D protein	-	-
L_01351	contig1	1612905	1613126	+	hypothetical protein	-	-	-	-	-
L_01352	contig1	1613175	1614680	+	Cytochrome bd ubiquinol oxidase subunit 1	K00425	-	-	-	-
L_01353	contig1	1614913	1616061	+	Cytochrome bd-I ubiquinol oxidase subunit 2	K00426	-	-	-	-
L_01354	contig1	1616414	1616929	+	hypothetical protein	K06142	-	-	-	-
L_01355	contig1	1616926	1617762	+	Glutamate racemase 1	K01776	-	-	-	-
L_01356	contig1	1617787	1618092	+	hypothetical protein	-	-	-	-	-
L_01357	contig1	1618157	1618840	-	hypothetical protein	-	-	-	-	-
L_01358	contig1	1618837	1620015	-	C4-dicarboxylate transport protein 2	-	-	-	-	-
L_01359	contig1	1620063	1622903	-	hypothetical protein	-	-	-	-	-
L_01360	contig1	1622931	1626080	-	hypothetical protein	-	-	-	-	-
L_01361	contig1	1626232	1627608	-	hypothetical protein	-	-	-	-	-
L_01362	contig1	1627699	1628283	+	4'-phosphopantetheinyl transferase sfp	K06133	-	-	-	-
L_01363	contig1	1628575	1628697	+	hypothetical protein	-	-	-	-	-
L_01364	contig1	1629078	1629719	-	Cyclic AMP receptor-like protein	-	-	-	-	-
L_01365	contig1	1630185	1630352	-	hypothetical protein	-	-	-	-	-
L_01366	contig1	1630349	1633324	-	Internalin-J	-	-	-	-	-
L_01367	contig1	1635040	1635669	-	Cyclic AMP receptor-like protein	-	-	-	-	-
L_01368	contig1	1636011	1637330	-	tRNA-2-methylthio-N(6)-dimethylallyladenosine synthase	K06168	-	-	-	-
L_01369	contig1	1637883	1638182	+	hypothetical protein	-	-	-	-	-
L_01370	contig1	1638232	1639707	+	Secretory immunoglobulin A-binding protein EsiB	K07126	-	-	-	-
L_01371	contig1	1639726	1640940	+	3-phosphoshikimate 1-carboxyvinyltransferase	K00800	-	-	-	-
L_01372	contig1	1641178	1641630	+	hypothetical protein	-	-	-	-	-
L_01373	contig1	1641804	1643339	-	Lipopolysaccharide biosynthesis protein WzxC	-	-	-	-	-
L_01374	contig1	1643382	1644671	+	hypothetical protein	-	-	-	-	-
L_01375	contig1	1644777	1645178	+	Putative esterase	K07107	-	-	-	-
L_01376	contig1	1645245	1646339	+	DNA processing protein DprA	K04096	-	-	-	-
L_01377	contig1	1646365	1647138	+	Gluconate 5-dehydrogenase	K00046	-	-	-	-
L_01378	contig1	1647265	1648059	+	hypothetical protein	-	-	-	-	-
L_01379	contig1	1648078	1648263	-	hypothetical protein	-	-	-	-	-
L_01380	contig1	1648278	1649237	+	hypothetical protein	-	-	-	-	-
L_01381	contig1	1649281	1650738	+	Serine/threonine-protein kinase pkn1	-	-	-	-	-
L_01382	contig1	1650843	1651895	+	hypothetical protein	-	-	-	-	-
L_01383	contig1	1651975	1653597	+	hypothetical protein	-	-	-	-	-
L_01384	contig1	1653655	1654788	+	hypothetical protein	-	-	-	-	-
L_01385	contig1	1655352	1656683	+	hypothetical protein	K07133	-	-	-	-
L_01386	contig1	1656731	1657819	+	Gamma-D-glutamyl-L-diamino acid endopeptidase 1	K01308	-	-	-	-
L_01387	contig1	1657855	1658355	+	hypothetical protein	-	-	-	-	-
L_01388	contig1	1658489	1659328	+	Vancomycin B-type resistance protein VanW	K18346	-	-	-	-
L_01389	contig1	1659528	1659944	-	hypothetical protein	-	-	-	-	-
L_01390	contig1	1660102	1660782	-	hypothetical protein	-	-	-	-	-
L_01391	contig1	1661094	1662047	+	Pantothenate precursors transporter PanS	K03453	-	-	-	-
L_01392	contig1	1662119	1663330	+	L-threonine ammonia-lyase	K01754	-	-	-	-
L_01393	contig1	1663370	1663705	+	30S ribosome-binding factor	K02834	-	-	-	-
L_01394	contig1	1663758	1664990	+	Lipoprotein-releasing system transmembrane protein LolE	K09808	-	-	-	-
L_01395	contig1	1665160	1665696	+	Regulatory protein AsnC	K03718	-	-	-	-
L_01396	contig1	1665696	1666001	+	hypothetical protein	-	-	-	-	-
L_01397	contig1	1666130	1667902	+	Putative glutamine amidotransferase	-	-	-	-	-
L_01398	contig1	1667941	1668885	+	Aminopeptidase YwaD	-	-	-	-	-
L_01399	contig1	1668901	1669326	+	Cysteine desulfuration protein SufE	K02426	-	-	-	-
L_01400	contig1	1669645	1672698	+	hypothetical protein	-	-	-	-	-
L_01401	contig1	1672817	1673926	-	Butyrate kinase 2	K00929	-	-	-	-
L_01402	contig1	1673958	1674866	-	Phosphate acetyltransferase	-	-	-	-	-
L_01403	contig1	1675031	1676308	+	hypothetical protein	-	-	-	-	-
L_01404	contig1	1676536	1677423	+	Tyrosine recombinase XerD	K04763	-	-	-	-
L_01405	contig1	1677628	1681428	+	hypothetical protein	-	-	-	-	-
L_01406	contig1	1681637	1684828	+	hypothetical protein	-	-	-	-	-
L_01407	contig1	1685022	1686899	+	tRNA uridine 5-carboxymethylaminomethyl modification enzyme MnmG	K03495	-	-	-	-
L_01408	contig1	1686967	1687500	+	Adenine phosphoribosyltransferase	K00759	-	-	-	-
L_01409	contig1	1687536	1689380	+	UvrABC system protein C	K03703	-	-	-	-
L_01410	contig1	1689407	1689859	+	D-aminoacyl-tRNA deacylase	K07560	-	-	-	-
L_01411	contig1	1689867	1690190	+	hypothetical protein	-	-	-	-	-
L_01412	contig1	1690236	1691171	+	Deoxyribose-phosphate aldolase	K01619	-	-	-	-
L_01413	contig1	1691241	1692218	-	All-trans-nonaprenyl-diphosphate synthase (geranyl-diphosphate specific)	K02523	-	-	-	-
L_01414	contig1	1692315	1695146	+	DNA polymerase I	K02335	-	-	-	-
L_01415	contig1	1695173	1696087	+	hypothetical protein	-	-	-	-	-
L_01416	contig1	1696153	1696677	-	Coenzyme F420:L-glutamate ligase	-	-	-	-	-
L_01417	contig1	1696683	1697672	-	Riboflavin biosynthesis protein RibD	K11752	-	-	-	-
L_01418	contig1	1697693	1698517	+	Release factor glutamine methyltransferase	K02493	-	-	-	-
L_01419	contig1	1698511	1700367	-	Secretory immunoglobulin A-binding protein EsiB	K07126	-	-	-	-
L_01420	contig1	1700378	1701007	-	hypothetical protein	-	-	-	-	-
L_01421	contig1	1701219	1701839	-	hypothetical protein	-	-	-	-	-
L_01422	contig1	1701836	1702936	-	Glycerate 2-kinase	K00865	-	-	-	-
L_01423	contig1	1703076	1703606	+	hypothetical protein	-	-	-	-	-
L_01424	contig1	1703640	1706513	+	UvrABC system protein A	K03701	-	-	-	-
L_01425	contig1	1706964	1707503	+	Putative TrmH family tRNA/rRNA methyltransferase	-	-	-	-	-
L_01426	contig1	1707637	1708935	+	Na(+)/H(+) antiporter NhaD	-	-	-	-	-
L_01427	contig1	1708969	1709601	+	hypothetical protein	-	-	-	-	-
L_01428	contig1	1709721	1710650	+	Rhomboid protease AarA	-	-	-	-	-
L_01429	contig1	1710869	1711978	+	hypothetical protein	-	-	-	-	-
L_01430	contig1	1711990	1713123	+	hypothetical protein	-	-	-	-	-
L_01431	contig1	1713397	1716522	+	Type-1 restriction enzyme R protein	K01153	-	-	-	-
L_01432	contig1	1716529	1718166	+	hypothetical protein	K03427	-	-	-	-
L_01433	contig1	1718159	1719364	+	hypothetical protein	K01154	-	-	-	-
L_01434	contig1	1719297	1719899	-	hypothetical protein	K01154	-	-	-	-
L_01435	contig1	1719953	1720942	-	Tyrosine recombinase XerD	-	-	-	-	-
L_01436	contig1	1721092	1721751	+	hypothetical protein	K01154	-	-	-	-
L_01437	contig1	1721988	1722176	-	hypothetical protein	-	-	-	-	-
L_01438	contig1	1722248	1723780	+	Glutamate--tRNA ligase	K01885	-	-	-	-
L_01439	contig1	1723812	1725101	+	3-deoxy-D-manno-octulosonic acid transferase	K02527	-	-	GT30	-
L_01440	contig1	1725179	1726354	+	Cystathionine beta-lyase PatB	K14155	-	-	-	-
L_01441	contig1	1726392	1727099	+	hypothetical protein	-	-	-	-	-
L_01442	contig1	1727156	1728247	+	hypothetical protein	-	-	-	-	-
L_01443	contig1	1728361	1731384	+	Beta-hexosaminidase	K12373	-	-	GH20	Uncharacterized protein
L_01444	contig1	1731424	1731948	+	Bacterial non-heme ferritin	K02217	-	-	-	-
L_01445	contig1	1732028	1732384	-	Putative fluoride ion transporter CrcB	K06199	-	-	-	-
L_01446	contig1	1732412	1733095	-	hypothetical protein	-	-	-	-	-
L_01447	contig1	1733182	1735800	-	DNA mismatch repair protein MutS	K03555	-	-	-	-
L_01448	contig1	1735924	1736916	-	Putative glycosyltransferase EpsE	-	-	-	GT2_Glycos_transf_2	-
L_01449	contig1	1737053	1737154	+	hypothetical protein	-	-	-	-	-
L_01450	contig1	1737215	1739032	+	Threonine-phosphate decarboxylase	-	-	-	-	-
L_01451	contig1	1739054	1740013	+	Delta(1)-pyrroline-2-carboxylate reductase	-	-	-	-	-
L_01452	contig1	1740022	1740828	-	hypothetical protein	K07271	-	-	-	-
L_01453	contig1	1740865	1741554	-	Bifunctional ribulose 5-phosphate reductase/CDP-ribitol pyrophosphorylase Bcs1	K21681	-	-	-	-
L_01454	contig1	1741585	1743267	-	Aspartate/alanine antiporter	-	-	-	-	-
L_01455	contig1	1743322	1745235	-	Lipoteichoic acid synthase 2	-	-	-	-	-
L_01456	contig1	1745261	1747132	-	Putative multidrug export ATP-binding/permease protein	K11085	-	-	-	-
L_01457	contig1	1747166	1747837	-	Ribonuclease H	K03469	-	-	-	-
L_01458	contig1	1747847	1748806	-	DNA adenine methyltransferase YhdJ	K00571	-	-	-	-
L_01459	contig1	1748827	1750644	-	Arginine--tRNA ligase	K01887	-	-	-	-
L_01460	contig1	1750799	1752136	-	hypothetical protein	-	-	-	-	-
L_01461	contig1	1752313	1752822	-	hypothetical protein	-	-	-	-	-
L_01462	contig1	1752928	1753272	-	hypothetical protein	-	-	-	-	-
L_01463	contig1	1753277	1753639	-	hypothetical protein	-	-	-	-	-
L_01464	contig1	1753799	1754620	-	hypothetical protein	-	-	-	-	-
L_01465	contig1	1754617	1757703	-	hypothetical protein	-	-	-	-	-
L_01466	contig1	1757708	1759585	-	Chaperone protein DnaK	-	-	-	-	-
L_01467	contig1	1759662	1760462	-	hypothetical protein	-	-	-	-	-
L_01468	contig1	1760469	1760744	-	hypothetical protein	-	-	-	-	-
L_01469	contig1	1760741	1761352	-	hypothetical protein	-	-	-	-	-
L_01470	contig1	1761779	1762138	+	hypothetical protein	-	-	-	-	-
L_01471	contig1	1762393	1763274	-	Serine acetyltransferase	K00640	-	-	-	-
L_01472	contig1	1763345	1764271	-	O-acetylserine sulfhydrylase	K01738	-	-	-	-
L_01473	contig1	1764379	1764918	-	hypothetical protein	-	-	-	-	-
L_01474	contig1	1765085	1765594	+	Guanine deaminase	-	-	-	-	-
L_01475	contig1	1765644	1766426	-	Nuclease	K01173	-	-	-	-
L_01476	contig1	1766512	1767408	-	Bifunctional folate synthesis protein	K00950	-	-	-	-
L_01477	contig1	1767428	1768483	-	S-adenosylmethionine:tRNA ribosyltransferase-isomerase	K07568	-	-	-	-
L_01478	contig1	1768572	1769285	-	tRNA pseudouridine synthase B	K03177	-	-	-	-
L_01479	contig1	1769336	1770181	-	Undecaprenyl-diphosphatase	K06153	AR_ZP_04055725	bacA (bacteriocin)	-	-
L_01480	contig1	1770187	1770543	-	hypothetical protein	-	-	-	-	-
L_01481	contig1	1771014	1771955	+	hypothetical protein	-	-	-	-	-
L_01482	contig1	1772117	1772608	+	putative ATP-dependent helicase DinG	K02342	-	-	-	-
L_01483	contig1	1772621	1773364	+	Cobalt import ATP-binding protein CbiO	-	-	-	-	-
L_01484	contig1	1773489	1774808	+	hypothetical protein	-	-	-	-	-
L_01485	contig1	1774811	1775323	+	hypothetical protein	-	-	-	-	-
L_01486	contig1	1775330	1775845	+	hypothetical protein	-	-	-	-	-
L_01487	contig1	1775989	1776360	+	hypothetical protein	-	-	-	-	-
L_01488	contig1	1776469	1776639	+	hypothetical protein	-	-	-	-	-
L_01489	contig1	1776636	1777145	+	hypothetical protein	-	-	-	-	-
L_01490	contig1	1777155	1777988	+	hypothetical protein	-	-	-	-	-
L_01491	contig1	1778012	1778509	+	hypothetical protein	-	-	-	-	-
L_01492	contig1	1778641	1778733	+	hypothetical protein	-	-	-	-	-
L_01493	contig1	1778800	1780548	+	hypothetical protein	-	-	-	-	-
L_01494	contig1	1780558	1782438	+	hypothetical protein	-	-	-	-	-
L_01495	contig1	1782575	1782697	+	hypothetical protein	-	-	-	-	-
L_01496	contig1	1782685	1783374	-	hypothetical protein	-	-	-	-	-
L_01497	contig1	1783405	1783647	+	hypothetical protein	-	-	-	-	-
L_01498	contig1	1783533	1784528	-	Quinolinate synthase A	K03517	-	-	-	-
L_01499	contig1	1784776	1785789	-	hypothetical protein	-	-	-	-	-
L_01500	contig1	1785807	1786613	-	hypothetical protein	-	-	-	-	-
L_01501	contig1	1786613	1787758	-	hypothetical protein	-	-	-	-	-
L_01502	contig1	1788118	1788720	-	hypothetical protein	-	-	-	-	-
L_01503	contig1	1788945	1790057	+	HTH-type transcriptional activator Btr	-	-	-	-	-
L_01504	contig1	1790108	1790965	-	hypothetical protein	-	-	-	-	-
L_01505	contig1	1791025	1791840	-	Serine/threonine-protein kinase pkn1	-	-	-	-	Formylglycine-generating enzyme family protein
L_01506	contig1	1791858	1792442	-	hypothetical protein	-	-	-	-	-
L_01507	contig1	1792600	1793085	-	hypothetical protein	-	-	-	-	-
L_01508	contig1	1793113	1796619	-	hypothetical protein	-	-	-	-	-
L_01509	contig1	1797028	1797714	-	hypothetical protein	-	-	-	-	-
L_01510	contig1	1797987	1798997	-	hypothetical protein	-	-	-	-	-
L_01511	contig1	1799000	1799911	-	hypothetical protein	-	-	-	-	-
L_01512	contig1	1800368	1802152	-	hypothetical protein	-	-	-	-	-
L_01513	contig1	1802212	1802310	-	hypothetical protein	-	-	-	-	-
L_01514	contig1	1802482	1802889	+	hypothetical protein	-	IS195_PEP	-	-	-
L_01515	contig1	1802886	1803083	+	hypothetical protein	-	IS195_PEP	-	-	-
L_01516	contig1	1803037	1803261	-	hypothetical protein	-	-	-	-	-
L_01517	contig1	1803500	1803616	-	hypothetical protein	-	-	-	-	-
L_01518	contig1	1803789	1805354	-	Competence protein ComM	K07391	-	-	-	-
L_01519	contig1	1805393	1806403	-	hypothetical protein	-	-	-	-	-
L_01520	contig1	1806459	1808051	-	hypothetical protein	-	-	-	-	-
L_01521	contig1	1808082	1808933	-	Prolipoprotein diacylglyceryl transferase	-	-	-	-	-
L_01522	contig1	1808990	1810093	-	Ribosome-binding ATPase YchF	K06942	-	-	-	-
L_01523	contig1	1810648	1812141	-	Sodium-dependent dicarboxylate transporter SdcS	K14445	-	-	-	-
L_01524	contig1	1812480	1812908	+	hypothetical protein	-	-	-	-	-
L_01525	contig1	1812916	1813056	-	hypothetical protein	-	-	-	-	-
L_01526	contig1	1813192	1813977	+	hypothetical protein	-	-	-	-	-
L_01527	contig1	1814306	1814956	-	hypothetical protein	-	-	-	-	-
L_01528	contig1	1815016	1817607	-	hypothetical protein	-	-	-	-	-
L_01529	contig1	1817737	1819038	-	hypothetical protein	K01858	-	-	-	-
L_01530	contig1	1819254	1820336	-	GDP-L-fucose synthase	K02377	VFG2364; Prophage_61806129	fcl (GDP-fucose synthetase); nucleotide-sugar epimerase	-	-
L_01531	contig1	1820347	1821426	-	GDP-mannose 4,6-dehydratase	K01711	VFG2225; Prophage_61806128	gmd (GDP-mannose 4,6-dehydratase); GDP-D-mannose dehydratase	-	-
L_01532	contig1	1821523	1822074	-	hypothetical protein	-	-	-	-	-
L_01533	contig1	1822118	1822573	-	hypothetical protein	-	-	-	-	-
L_01534	contig1	1822586	1824703	-	Cyclic-di-AMP phosphodiesterase PgpH	K07037	-	-	-	-
L_01535	contig1	1824824	1825786	-	hypothetical protein	-	-	-	-	-
L_01536	contig1	1825827	1826888	-	dTDP-6-deoxy-L-talose 4-dehydrogenase (NAD(P)(+))	-	-	-	-	-
L_01537	contig1	1827077	1827844	+	N-acetylglucosaminyldiphosphoundecaprenol N-acetyl-beta-D-mannosaminyltransferase	K05946	-	-	GT26	-
L_01538	contig1	1827895	1828041	-	hypothetical protein	-	-	-	-	-
L_01540	contig1	1833140	1833391	+	hypothetical protein	-	-	-	-	-
L_01541	contig1	1833464	1834045	-	hypothetical protein	-	-	-	-	-
L_01542	contig1	1834085	1834672	-	hypothetical protein	-	-	-	-	-
L_01543	contig1	1834669	1835202	-	ECF RNA polymerase sigma-E factor	K03088	-	-	-	-
L_01544	contig1	1835357	1838377	-	hypothetical protein	K12257	-	-	-	-
L_01545	contig1	1838521	1838820	-	hypothetical protein	-	-	-	-	-
L_01546	contig1	1838924	1840984	-	Acetylxylan esterase	K05970	-	-	CE3	-
L_01547	contig1	1841041	1842690	-	putative amino acid permease YhdG	K03294	-	-	-	-
L_01548	contig1	1842794	1844173	+	Aminopeptidase C	K01372	-	-	-	-
L_01549	contig1	1844127	1844252	-	hypothetical protein	-	-	-	-	-
L_01550	contig1	1844279	1846738	+	hypothetical protein	-	-	-	-	-
L_01551	contig1	1846818	1848863	-	hypothetical protein	-	-	-	-	-
L_01552	contig1	1848932	1849732	-	hypothetical protein	-	-	-	-	-
L_01553	contig1	1849935	1850561	-	hypothetical protein	-	-	-	-	-
L_01554	contig1	1850590	1851198	-	hypothetical protein	-	-	-	-	-
L_01555	contig1	1851214	1851642	-	hypothetical protein	-	-	-	-	-
L_01556	contig1	1851659	1853329	+	Beta-hexosaminidase	K12373	-	-	GH20	Beta-hexosaminidase
L_01557	contig1	1853461	1854240	+	hypothetical protein	-	-	-	-	-
L_01558	contig1	1854334	1854930	-	hypothetical protein	-	-	-	-	-
L_01559	contig1	1854976	1855638	-	Uracil-DNA glycosylase	K03648	-	-	-	-
L_01560	contig1	1855654	1857546	-	Biosynthetic arginine decarboxylase	K01585	-	-	-	-
L_01561	contig1	1857543	1858079	-	Shikimate kinase	K00891	-	-	-	-
L_01562	contig1	1858093	1860417	-	DNA topoisomerase 1	K03168	-	-	-	-
L_01563	contig1	1860613	1861062	-	hypothetical protein	K09117	-	-	-	-
L_01564	contig1	1861085	1862308	-	Cell division protein FtsZ	K03531	-	-	-	-
L_01565	contig1	1862320	1863651	-	Cell division protein FtsZ	K03531	-	-	-	-
L_01566	contig1	1863700	1865295	-	Cell division protein FtsA	K03590	-	-	-	-
L_01567	contig1	1865391	1866290	-	hypothetical protein	K03589	-	-	-	-
L_01568	contig1	1866277	1867659	-	UDP-N-acetylmuramate--L-alanine ligase	K01924	-	-	-	-
L_01569	contig1	1867717	1868847	-	UDP-N-acetylglucosamine--N-acetylmuramyl-(pentapeptide) pyrophosphoryl-undecaprenol N-acetylglucosamine transferase	K02563	-	-	GT28	-
L_01570	contig1	1868844	1869053	-	hypothetical protein	-	-	-	-	-
L_01571	contig1	1869080	1869532	-	Inner membrane protein YqaA	-	-	-	-	-
L_01572	contig1	1869543	1870460	-	hypothetical protein	-	-	-	-	-
L_01573	contig1	1870495	1871766	-	Phosphoribosylamine--glycine ligase	K01945	-	-	-	-
L_01574	contig1	1871803	1872225	-	Endoribonuclease YbeY	-	-	-	-	-
L_01575	contig1	1872252	1873292	-	Holliday junction ATP-dependent DNA helicase RuvB	K03551	-	-	-	-
L_01576	contig1	1873851	1876811	+	TonB-dependent receptor SusC	-	-	-	-	SusC/RagA family TonB-linked outer membrane protein
L_01577	contig1	1876878	1878371	+	hypothetical protein	K21572	-	-	-	-
L_01578	contig1	1878477	1879727	+	hypothetical protein	-	-	-	-	-
L_01579	contig1	1879853	1880773	+	hypothetical protein	K07090	-	-	-	-
L_01580	contig1	1880811	1881185	+	hypothetical protein	-	-	-	-	-
L_01581	contig1	1881222	1882286	+	hypothetical protein	-	-	-	-	-
L_01582	contig1	1882316	1883680	+	hypothetical protein	-	-	-	-	-
L_01583	contig1	1883690	1884559	+	hypothetical protein	K12990	-	-	-	-
L_01584	contig1	1884541	1884759	-	hypothetical protein	-	-	-	-	-
L_01585	contig1	1884805	1885509	+	Hyaluronan synthase	-	-	-	GT2_Glycos_transf_2	-
L_01586	contig1	1885559	1886692	+	hypothetical protein	-	-	-	-	-
L_01588	contig1	1887045	1888634	-	putative CtpA-like serine protease	K03797	-	-	-	-
L_01589	contig1	1888645	1889103	-	Phosphopantetheine adenylyltransferase	K00954	-	-	-	-
L_01590	contig1	1889116	1891170	-	Type 2 topoisomerase subunit B	K02622	-	-	-	-
L_01591	contig1	1891383	1892006	-	hypothetical protein	-	-	-	-	-
L_01592	contig1	1892036	1892911	-	hypothetical protein	-	-	-	-	-
L_01593	contig1	1892942	1894462	-	Signal peptidase I	K03100	-	-	-	-
L_01594	contig1	1894486	1895241	-	4-hydroxy-tetrahydrodipicolinate reductase	K00215	-	-	-	-
L_01595	contig1	1895361	1895900	+	hypothetical protein	-	-	-	-	-
L_01596	contig1	1895959	1897500	+	GMP synthase [glutamine-hydrolyzing]	K01951	-	-	-	-
L_01597	contig1	1897505	1898053	+	hypothetical protein	-	-	-	-	-
L_01598	contig1	1898069	1899355	+	Serine/threonine-protein kinase StkP	K12132	-	-	-	-
L_01599	contig1	1899787	1901220	+	hypothetical protein	-	-	-	-	-
L_01600	contig1	1901264	1902307	+	hypothetical protein	-	-	-	-	-
L_01601	contig1	1902405	1903562	+	hypothetical protein	-	-	-	-	-
L_01602	contig1	1903901	1906765	+	Immune inhibitor A	-	-	-	-	-
L_01603	contig1	1906787	1909645	+	Immune inhibitor A	-	-	-	-	-
L_01604	contig1	1909697	1912006	+	Immune inhibitor A	-	-	-	-	-
L_01605	contig1	1912048	1912785	+	1,6-anhydro-N-acetylmuramyl-L-alanine amidase AmpD	K03806	-	-	-	-
L_01606	contig1	1912852	1915827	-	hypothetical protein	-	-	-	GH85	endo-β-N-acetylglucosaminidase
L_01607	contig1	1915920	1917731	-	SusD/RagB family nutrient-binding outer membrane lipoprotein	-	-	-	-	SusD/RagB family nutrient-binding outer membrane lipoprotein
L_01608	contig1	1917751	1921056	-	TonB-dependent receptor SusC	-	-	-	-	SusC/RagA family TonB-linked outer membrane protein
L_01609	contig1	1921440	1923821	-	hypothetical protein	-	-	-	-	-
L_01610	contig1	1923931	1925286	+	hypothetical protein	K08218	-	-	-	-
L_01611	contig1	1925308	1926279	+	1,4-beta-mannosyl-N-acetylglucosamine phosphorylase	K18785	-	-	GH130	-
L_01612	contig1	1926456	1926983	+	hypothetical protein	-	-	-	-	-
L_01613	contig1	1927182	1927757	+	hypothetical protein	-	-	-	-	-
L_01614	contig1	1928436	1929896	+	Teichuronic acid biosynthesis protein TuaB	-	-	-	-	-
L_01615	contig1	1929975	1930562	+	Maltose O-acetyltransferase	-	-	-	-	-
L_01616	contig1	1930559	1931671	+	GDP-mannose:cellobiosyl-diphosphopolyprenol alpha-mannosyltransferase	-	-	-	GT4	-
L_01617	contig1	1931727	1932800	+	UDP-glucose 4-epimerase	K17716	VFG1374; ARI_697403900	cps4J (capsular polysaccharide biosynthesis protein Cps4J); FnlA (UDP-N-acetylglucosamine 4,6-dehydratase/5-epimerase)	-	-
L_01618	contig1	1932827	1934026	+	UDP-2-acetamido-2,6-beta-L-arabino-hexul-4-ose reductase	K19068	VFG1375; ARI_484359529	cps4K (capsular polysaccharide biosynthesis protein Cps4K); FnlB (predicted epimerase/reductase involved in UDP-N-acetyl-L-fucosamine synthesis)	-	-
L_01619	contig1	1934013	1935173	+	UDP-2,3-diacetamido-2,3-dideoxy-D-glucuronate 2-epimerase	K01791	VFG1376; ARI_697403902	cps4L (UDP-N-acetylglucosamine 2-epimerase); FnlC (epimerase involved in UDP-N-acetyl-L-fucosamine synthesis)	GT0	-
L_01620	contig1	1935237	1936442	+	hypothetical protein	-	-	-	GT4	-
L_01621	contig1	1936449	1936862	+	hypothetical protein	-	-	-	-	-
L_01622	contig1	1936934	1937413	+	hypothetical protein	-	-	-	-	-
L_01623	contig1	1937496	1938491	+	N-acetyl-alpha-D-glucosaminyl-diphospho-ditrans,octacis-undecaprenol 4-epimerase	K19997	-	-	-	-
L_01624	contig1	1938585	1939115	+	Transcription antitermination protein RfaH	-	-	-	-	-
L_01625	contig1	1939138	1940217	+	UDP-N-acetylglucosamine 4-epimerase	-	VFG0430; ARI_506705	tviC (Vi polysaccharide biosynthesis protein, epimerase TviC); type 1 capsule synthesis gene	-	-
L_01626	contig1	1940346	1942820	-	Primosomal protein N'	K04066	-	-	-	-
L_01627	contig1	1944036	1947569	+	Internalin-J	-	-	-	-	-
L_01628	contig1	1947566	1947736	+	hypothetical protein	-	-	-	-	-
L_01629	contig1	1948314	1949711	+	hypothetical protein	K00752	-	-	GT2_Glycos_transf_2_3	-
L_01630	contig1	1949744	1949866	-	hypothetical protein	-	-	-	-	-
L_01631	contig1	1950057	1950197	+	hypothetical protein	-	-	-	-	-
L_01632	contig1	1950363	1951574	+	Nuclease SbcCD subunit D	K03547	-	-	-	-
L_01633	contig1	1951754	1955470	+	Nuclease SbcCD subunit C	K03546	-	-	-	-
L_01634	contig1	1955584	1955757	-	hypothetical protein	-	-	-	-	-
L_01635	contig1	1955841	1961540	-	hypothetical protein	-	-	-	-	-
L_01636	contig1	1961928	1962122	-	hypothetical protein	-	-	-	-	-
L_01638	contig1	1962393	1963097	+	hypothetical protein	-	-	-	-	-
L_01639	contig1	1963267	1964556	-	D-alanyl-D-alanine carboxypeptidase DacC	K07259	-	-	-	-
L_01640	contig1	1964689	1965255	-	Chaperone protein Skp	K06142	-	-	-	-
L_01641	contig1	1965372	1965890	-	Chaperone protein Skp	K06142	-	-	-	-
L_01642	contig1	1965938	1968571	-	Putative outer membrane protein assembly factor	K07277	-	-	-	-
L_01643	contig1	1968655	1969395	-	Ditrans,polycis-undecaprenyl-diphosphate synthase ((2E,6E)-farnesyl-diphosphate specific)	K00806	-	-	-	-
L_01644	contig1	1969429	1970133	-	hypothetical protein	-	-	-	-	-
L_01645	contig1	1970133	1971521	-	hypothetical protein	-	-	-	-	-
L_01646	contig1	1971837	1972514	+	hypothetical protein	-	-	-	-	-
L_01647	contig1	1972580	1973611	-	putative tRNA-dihydrouridine synthase	-	-	-	-	-
L_01648	contig1	1973592	1974335	-	hypothetical protein	K07052	-	-	-	-
L_01649	contig1	1974383	1975294	-	Riboflavin biosynthesis protein RibF	K11753	-	-	-	-
L_01650	contig1	1975311	1975946	-	D-ribitol-5-phosphate phosphatase	K20866	-	-	-	-
L_01651	contig1	1975954	1977210	-	putative protease YdcP	K08303	-	-	-	-
L_01652	contig1	1977285	1977932	+	hypothetical protein	-	-	-	-	-
L_01653	contig1	1978025	1978120	+	hypothetical protein	-	-	-	-	-
L_01654	contig1	1978298	1979098	+	hypothetical protein	-	-	-	-	-
L_01655	contig1	1979095	1979568	+	hypothetical protein	-	-	-	-	-
L_01656	contig1	1979596	1980189	+	hypothetical protein	-	-	-	-	-
L_01657	contig1	1980981	1982585	+	Phosphoenolpyruvate carboxykinase (ATP)	K01610	-	-	-	-
L_01658	contig1	1982721	1983005	-	hypothetical protein	-	-	-	-	-
L_01659	contig1	1983040	1985244	-	Putative K(+)-stimulated pyrophosphate-energized sodium pump	K15987	-	-	-	-
L_01660	contig1	1985241	1987493	-	Ribonuclease R	K12573	-	-	-	-
L_01661	contig1	1987575	1989374	-	GTP-binding protein TypA/BipA	K06207	-	-	-	-
L_01662	contig1	1989522	1990139	-	hypothetical protein	-	-	-	-	-
L_01663	contig1	1990451	1991410	-	Serine/threonine-protein kinase pkn1	-	-	-	-	-
L_01664	contig1	1991510	1993294	-	Aminopeptidase YpdF	K01262	-	-	-	-
L_01665	contig1	1993421	1994413	+	Malate dehydrogenase	K00024	-	-	-	-
L_01666	contig1	1994491	1996773	-	hypothetical protein	-	-	-	GH92	-
L_01667	contig1	1996773	1996940	-	hypothetical protein	-	-	-	-	-
L_01668	contig1	1996960	1998624	-	Uridine kinase	K00876	-	-	-	-
L_01669	contig1	1998669	2000819	-	hypothetical protein	-	-	-	GH92	-
L_01670	contig1	2001103	2004996	+	hypothetical protein	-	-	-	-	-
L_01671	contig1	2005080	2005262	+	hypothetical protein	-	-	-	-	-
L_01672	contig1	2005357	2006574	+	Sialidase	K01186	-	-	GH33	Exo-α-sialidase
L_01673	contig1	2006619	2010653	+	Evolved beta-galactosidase subunit alpha	K01190	-	-	GH2	Beta-galactosidase
L_01674	contig1	2010942	2011418	+	HTH-type transcriptional activator RhaR	-	-	-	-	-
L_01675	contig1	2011611	2013089	+	Cysteine--tRNA ligase	K01883	-	-	-	-
L_01676	contig1	2013277	2016876	+	hypothetical protein	-	-	-	-	-
L_01677	contig1	2017020	2017142	-	hypothetical protein	-	-	-	-	-
L_01678	contig1	2017413	2018012	+	hypothetical protein	-	-	-	-	-
L_01679	contig1	2018031	2018654	+	2-amino-4-deoxychorismate dehydrogenase	-	-	-	-	-
L_01680	contig1	2018802	2020304	+	hypothetical protein	-	-	-	-	-
L_01681	contig1	2020342	2022285	+	hypothetical protein	-	-	-	-	-
L_01682	contig1	2022352	2022915	+	hypothetical protein	-	-	-	-	-
L_01683	contig1	2022929	2023444	+	Cob(I)yrinic acid a,c-diamide adenosyltransferase	K00798	-	-	-	-
L_01684	contig1	2023726	2025861	-	hypothetical protein	-	-	-	-	-
L_01685	contig1	2025941	2026933	-	hypothetical protein	-	-	-	-	-
L_01686	contig1	2027083	2029650	-	hypothetical protein	-	-	-	-	-
L_01687	contig1	2029765	2030940	+	hypothetical protein	-	-	-	-	-
L_01688	contig1	2030978	2031490	+	ECF RNA polymerase sigma factor SigW	K03088	-	-	-	-
L_01689	contig1	2031480	2032004	+	hypothetical protein	-	-	-	-	-
L_01690	contig1	2032011	2032493	+	hypothetical protein	-	-	-	-	-
L_01691	contig1	2032727	2032888	-	hypothetical protein	-	-	-	-	-
L_01692	contig1	2033018	2033713	+	Serine/threonine phosphatase stp	K20074	-	-	-	-
L_01693	contig1	2033780	2034433	-	hypothetical protein	-	-	-	-	-
L_01694	contig1	2034565	2035677	+	hypothetical protein	-	-	-	-	-
L_01695	contig1	2035723	2036823	+	hypothetical protein	-	-	-	-	-
L_01696	contig1	2036831	2037415	+	Flavoredoxin	-	-	-	-	-
L_01699	contig1	2037915	2038892	+	5-dehydro-2-deoxygluconokinase	-	-	-	-	-
L_01700	contig1	2038933	2040657	+	putative CtpA-like serine protease	K03797	-	-	-	-
L_01701	contig1	2040745	2042043	+	hypothetical protein	K01206	-	-	GH29	α-L-fucosidase
L_01702	contig1	2042043	2042786	+	Copper homeostasis protein CutC	K06201	-	-	-	-
L_01703	contig1	2042809	2044173	+	hypothetical protein	-	-	-	-	-
L_01704	contig1	2044206	2047394	+	hypothetical protein	-	-	-	-	-
L_01705	contig1	2047506	2047754	-	hypothetical protein	-	-	-	-	-
L_01706	contig1	2047778	2047996	-	hypothetical protein	-	-	-	-	-
L_01707	contig1	2048311	2049516	+	hypothetical protein	K07133	-	-	-	-
L_01708	contig1	2049823	2050695	+	hypothetical protein	-	ISAs2_PEP	-	-	-
L_01709	contig1	2050888	2052306	+	Adenosylhomocysteinase	K01251	-	-	-	-
L_01710	contig1	2052358	2055039	+	hypothetical protein	-	-	-	-	-
L_01711	contig1	2055062	2055484	+	hypothetical protein	-	-	-	-	-
L_01712	contig1	2055622	2056443	+	hypothetical protein	-	-	-	-	-
L_01713	contig1	2056575	2057198	-	Chloramphenicol acetyltransferase 3	K19271	-	-	-	-
L_01714	contig1	2057278	2057472	+	hypothetical protein	-	-	-	-	-
L_01715	contig1	2057655	2059106	+	Tyrosine phenol-lyase	K01667	-	-	-	-
L_01716	contig1	2059384	2061918	+	Small-conductance mechanosensitive channel	-	-	-	-	-
L_01717	contig1	2062021	2062632	+	hypothetical protein	-	-	-	-	-
L_01718	contig1	2062672	2063676	+	Lipopolysaccharide core heptosyltransferase RfaQ	-	-	-	GT9	-
L_01719	contig1	2063768	2064943	-	UDP-galactopyranose mutase	K01854	VFG1967; Prophage_109290213	glf (UDP-galactopyranose mutase); hypothetical protein PHG25p228nc	-	-
L_01720	contig1	2064988	2065878	-	Undecaprenyl-phosphate mannosyltransferase	-	-	-	GT2_Glycos_transf_2	-
L_01721	contig1	2065886	2066899	-	hypothetical protein	-	-	-	GT10	-
L_01722	contig1	2066918	2067715	-	hypothetical protein	-	-	-	-	-
L_01723	contig1	2067727	2068338	-	hypothetical protein	-	-	-	-	-
L_01724	contig1	2068432	2068629	-	hypothetical protein	-	-	-	-	-
L_01725	contig1	2069086	2069307	+	hypothetical protein	-	-	-	-	-
L_01726	contig1	2069304	2069783	+	hypothetical protein	-	-	-	-	-
L_01727	contig1	2069780	2069998	+	hypothetical protein	-	-	-	-	-
L_01728	contig1	2070144	2070704	+	Ribosome-recycling factor	K02838	-	-	-	-
L_01729	contig1	2070718	2070885	+	hypothetical protein	-	-	-	-	-
L_01730	contig1	2070899	2071834	+	Small ribosomal subunit biogenesis GTPase RsgA	K06949	-	-	-	-
L_01731	contig1	2071898	2072275	-	hypothetical protein	-	-	-	-	-
L_01732	contig1	2072458	2072625	-	hypothetical protein	-	-	-	-	-
L_01733	contig1	2072818	2074167	-	hypothetical protein	K09155	-	-	-	-
L_01734	contig1	2074186	2074509	-	hypothetical protein	-	-	-	-	-
L_01735	contig1	2074525	2075022	-	Flavodoxin 2	K03839	-	-	-	-
L_01736	contig1	2075193	2075828	-	hypothetical protein	-	-	-	-	-
L_01737	contig1	2075871	2077145	-	Magnesium and cobalt efflux protein CorC	K03699	-	-	-	-
L_01738	contig1	2077232	2078782	-	Chemotaxis protein CheY	-	-	-	-	-
L_01739	contig1	2078915	2079496	+	hypothetical protein	-	-	-	-	-
L_01741	contig1	2080219	2081463	+	hypothetical protein	K07133	-	-	-	-
L_01742	contig1	2081484	2082527	-	hypothetical protein	-	-	-	-	-
L_01743	contig1	2082644	2083603	-	putative epimerase/dehydratase	-	-	-	-	-
L_01744	contig1	2083811	2084998	+	2-amino-3-ketobutyrate coenzyme A ligase	K00639	-	-	-	-
L_01745	contig1	2085102	2086463	-	Tryptophan synthase beta chain	K06001	-	-	-	-
L_01746	contig1	2086667	2088202	-	2,3-bisphosphoglycerate-independent phosphoglycerate mutase	K15633	-	-	-	-
L_01747	contig1	2088784	2089185	-	hypothetical protein	-	-	-	-	-
L_01748	contig1	2089711	2089998	-	hypothetical protein	-	-	-	-	-
L_01749	contig1	2090155	2091060	-	hypothetical protein	-	-	-	-	-
L_01750	contig1	2091088	2091789	-	hypothetical protein	-	-	-	-	-
L_01751	contig1	2092073	2093188	-	Capsule biosynthesis protein CapA	-	-	-	-	-
L_01752	contig1	2093475	2094818	-	Amino-acid carrier protein AlsT	K03310	-	-	-	-
L_01753	contig1	2094857	2097199	-	Fe(2+) transporter FeoB	K04759	-	-	-	-
L_01754	contig1	2097381	2098949	-	hypothetical protein	-	-	-	-	-
L_01755	contig1	2098986	2100041	-	hypothetical protein	-	-	-	-	-
L_01756	contig1	2100047	2101540	-	Peptidoglycan O-acetyltransferase	K19294	-	-	-	-
L_01757	contig1	2101591	2102448	-	hypothetical protein	-	-	-	-	-
L_01758	contig1	2102594	2103481	-	Capsule biosynthesis protein CapA	-	-	-	-	-
L_01759	contig1	2103475	2105871	-	hypothetical protein	-	-	-	-	-
L_01760	contig1	2105905	2106405	-	hypothetical protein	-	-	-	-	-
L_01761	contig1	2107439	2109880	-	Pesticin receptor	-	-	-	-	-
L_01762	contig1	2110232	2111104	-	hypothetical protein	-	ISAs2_PEP	-	-	-
L_01763	contig1	2111323	2112231	+	CRISPR-associated endonuclease Cas9	K09952	-	-	-	-
L_01764	contig1	2112127	2112363	-	hypothetical protein	-	-	-	-	-
L_01765	contig1	2112370	2113008	-	Thymidylate synthase ThyA	K00560	-	-	-	-
L_01766	contig1	2113034	2113864	-	hypothetical protein	-	-	-	-	-
L_01767	contig1	2113930	2114172	-	hypothetical protein	-	-	-	-	-
L_01768	contig1	2114387	2114638	-	hypothetical protein	-	-	-	-	-
L_01769	contig1	2114635	2117241	-	hypothetical protein	-	-	-	-	-
L_01770	contig1	2117260	2121342	-	hypothetical protein	-	-	-	-	-
L_01771	contig1	2121413	2121886	-	hypothetical protein	-	-	-	-	-
L_01772	contig1	2121889	2126436	-	hypothetical protein	-	-	-	-	-
L_01773	contig1	2126680	2127159	-	hypothetical protein	-	-	-	-	-
L_01774	contig1	2127159	2127647	-	hypothetical protein	-	-	-	-	-
L_01775	contig1	2127644	2128033	-	hypothetical protein	-	-	-	-	-
L_01776	contig1	2127990	2128505	-	hypothetical protein	-	-	-	-	-
L_01777	contig1	2128529	2129140	-	hypothetical protein	K01448	-	-	-	-
L_01778	contig1	2129137	2129352	-	hypothetical protein	-	-	-	-	-
L_01779	contig1	2129366	2130700	-	hypothetical protein	-	-	-	-	-
L_01780	contig1	2130771	2131721	-	hypothetical protein	-	-	-	-	-
L_01781	contig1	2131923	2132540	+	hypothetical protein	-	-	-	-	-
L_01782	contig1	2132574	2134136	+	hypothetical protein	-	-	-	-	-
L_01783	contig1	2134179	2134409	+	hypothetical protein	-	-	-	-	-
L_01784	contig1	2134420	2134839	+	hypothetical protein	-	-	-	-	-
L_01785	contig1	2134918	2136321	+	hypothetical protein	-	-	-	-	-
L_01786	contig1	2136447	2137724	+	hypothetical protein	-	-	-	-	-
L_01787	contig1	2137728	2137874	+	hypothetical protein	-	-	-	-	-
L_01788	contig1	2138076	2138384	-	hypothetical protein	-	-	-	-	-
L_01789	contig1	2138413	2138892	-	hypothetical protein	-	-	-	-	-
L_01790	contig1	2138988	2139551	-	hypothetical protein	-	-	-	-	-
L_01791	contig1	2139511	2139801	-	hypothetical protein	-	-	-	-	-
L_01792	contig1	2139823	2139999	-	hypothetical protein	-	-	-	-	-
L_01793	contig1	2139996	2140562	-	hypothetical protein	-	-	-	-	-
L_01794	contig1	2140644	2141123	-	hypothetical protein	-	-	-	-	-
L_01795	contig1	2141120	2141323	-	hypothetical protein	-	-	-	-	-
L_01796	contig1	2141342	2141569	-	hypothetical protein	-	-	-	-	-
L_01797	contig1	2141566	2141781	-	hypothetical protein	-	-	-	-	-
L_01798	contig1	2141778	2141966	-	hypothetical protein	-	-	-	-	-
L_01799	contig1	2141969	2142589	-	hypothetical protein	-	-	-	-	-
L_01800	contig1	2142586	2142831	-	hypothetical protein	-	-	-	-	-
L_01801	contig1	2142833	2143708	-	hypothetical protein	-	-	-	-	-
L_01802	contig1	2143734	2145731	-	hypothetical protein	-	-	-	-	-
L_01803	contig1	2145742	2146134	-	hypothetical protein	-	-	-	-	-
L_01804	contig1	2146141	2146344	-	hypothetical protein	-	-	-	-	-
L_01805	contig1	2146456	2147157	+	LexA repressor	-	-	-	-	-
L_01806	contig1	2147227	2148432	+	hypothetical protein	-	-	-	-	-
L_01807	contig1	2148440	2148637	+	hypothetical protein	-	-	-	-	-
L_01808	contig1	2149418	2152024	+	CRISPR-associated endonuclease Cas9 1	K09952	-	-	-	-
L_01809	contig1	2152021	2152908	+	CRISPR-associated endonuclease Cas1	K15342	-	-	-	-
L_01810	contig1	2152905	2153240	+	CRISPR-associated endoribonuclease Cas2	K09951	-	-	-	-
L_01811	contig1	2154267	2155019	+	hypothetical protein	-	-	-	-	-
L_01812	contig1	2155063	2155908	-	hypothetical protein	-	-	-	CE1	-
L_01813	contig1	2155905	2156996	-	Alginate biosynthesis protein AlgA	K00971	-	-	-	-
L_01815	contig1	2157466	2157930	-	Transcription elongation factor GreA	K03624	-	-	-	-
L_01816	contig1	2158143	2158658	-	hypothetical protein	-	-	-	-	-
L_01817	contig1	2158795	2159250	+	HTH-type transcriptional repressor CarA	-	-	-	-	-
L_01818	contig1	2159485	2160861	+	DNA repair protein RadA	K04485	-	-	-	-
L_01819	contig1	2160876	2162531	+	hypothetical protein	K07137	-	-	-	-
L_01820	contig1	2162667	2162975	+	hypothetical protein	-	-	-	-	-
L_01821	contig1	2162972	2164462	+	hypothetical protein	K07154	-	-	-	-
L_01822	contig1	2164750	2165463	-	hypothetical protein	-	-	-	-	-
L_01823	contig1	2165900	2167249	-	Succinyl-diaminopimelate desuccinylase	-	-	-	-	-
L_01824	contig1	2167265	2169322	-	Beta-hexosaminidase	K12373	-	-	GH20	Beta-N-acetylhexosaminidase
L_01825	contig1	2169348	2171573	-	hypothetical protein	-	-	-	GH92	-
L_01826	contig1	2171638	2171805	-	hypothetical protein	-	-	-	-	-
L_01827	contig1	2171795	2172826	-	putative CtpA-like serine protease	-	-	-	-	-
L_01828	contig1	2172833	2173639	-	hypothetical protein	-	-	-	-	-
L_01829	contig1	2173646	2174629	-	4-hydroxy-3-methylbut-2-enyl diphosphate reductase	K03527	-	-	-	-
L_01830	contig1	2174593	2175279	-	Cytidylate kinase	K00945	-	-	-	-
L_01831	contig1	2175323	2176366	-	hypothetical protein	-	-	-	-	-
L_01832	contig1	2176497	2177531	+	hypothetical protein	K03832	-	-	-	-
L_01833	contig1	2177561	2178517	+	(2E,6E)-farnesyl diphosphate synthase	K13789	-	-	-	-
L_01834	contig1	2178551	2179330	+	D-aminoacyl-tRNA deacylase	K03424	-	-	-	-
L_01836	contig1	2179765	2180616	+	hypothetical protein	-	-	-	-	-
L_01838	contig1	2181015	2182478	+	hypothetical protein	-	-	-	-	-
L_01839	contig1	2182555	2185509	-	LPS-assembly protein LptD	-	-	-	-	-
L_01840	contig1	2185636	2185782	-	hypothetical protein	-	-	-	-	-
L_01841	contig1	2185790	2187061	-	hypothetical protein	K07133	-	-	-	-
L_01842	contig1	2187826	2190198	+	hypothetical protein	-	-	-	-	-
L_01843	contig1	2190766	2192268	+	hypothetical protein	-	-	-	-	-
L_01844	contig1	2192508	2194931	+	Bifunctional aspartokinase/homoserine dehydrogenase 1	K12524	-	-	-	-
L_01845	contig1	2194966	2196066	+	hypothetical protein	-	-	-	-	-
L_01846	contig1	2196215	2197438	+	hypothetical protein	-	-	-	-	-
L_01847	contig1	2197507	2200164	-	Alanine--tRNA ligase	K01872	-	-	-	-
L_01848	contig1	2200368	2201078	+	hypothetical protein	K09797	-	-	-	-
L_01849	contig1	2201168	2203024	-	Streptopain	-	-	-	-	-
L_01850	contig1	2203073	2204503	-	Major cardiolipin synthase ClsA	K06131	-	-	-	-
L_01851	contig1	2204622	2205323	+	hypothetical protein	-	-	-	-	-
L_01852	contig1	2205355	2206440	+	hypothetical protein	-	-	-	-	-
L_01853	contig1	2206470	2207639	-	hypothetical protein	-	-	-	-	-
L_01854	contig1	2207639	2208718	-	hypothetical protein	-	-	-	-	-
L_01855	contig1	2209102	2210841	-	Methylmalonyl-CoA carboxyltransferase 5S subunit	K01960	-	-	-	-
L_01856	contig1	2211312	2212091	+	Zinc transporter ZupT	K07238	-	-	-	-
L_01857	contig1	2212125	2213186	+	Thiosulfate sulfurtransferase PspE	-	-	-	-	-
L_01858	contig1	2213233	2213355	-	hypothetical protein	-	-	-	-	-
L_01859	contig1	2213603	2216203	-	ATP-dependent DNA helicase PcrA	K03657	-	-	-	-
L_01860	contig1	2216313	2217671	-	Citrate synthase 2	K01647	-	-	-	-
L_01861	contig1	2217725	2218909	-	Isocitrate dehydrogenase [NADP]	K00031	-	-	-	-
L_01862	contig1	2218913	2219512	-	Aconitate hydratase A	K01681	-	-	-	-
L_01863	contig1	2219509	2221164	-	2-methylcitrate dehydratase (2-methyl-trans-aconitate forming)	K01681	-	-	-	-
L_01864	contig1	2221511	2223667	+	ATP-dependent DNA helicase UvrD2	-	-	-	-	-
L_01865	contig1	2223779	2224693	+	hypothetical protein	-	-	-	-	-
L_01866	contig1	2224782	2225195	-	tRNA threonylcarbamoyladenosine biosynthesis protein TsaE	K06925	-	-	-	-
L_01867	contig1	2225505	2226527	-	hypothetical protein	-	-	-	-	-
L_01869	contig1	2227307	2228830	+	hypothetical protein	-	-	-	-	-
L_01870	contig1	2228933	2229163	-	hypothetical protein	-	-	-	-	-
L_01871	contig1	2229369	2229905	-	hypothetical protein	-	-	-	-	-
L_01872	contig1	2229969	2231450	-	Propionyl-CoA:succinate CoA transferase	-	-	-	-	-
L_01873	contig1	2231663	2234410	-	hypothetical protein	-	-	-	-	-
L_01874	contig1	2234439	2237033	-	O-GlcNAcase NagJ	-	-	-	-	-
L_01875	contig1	2237215	2240034	-	UvrABC system protein A	K03701	-	-	-	-
L_01876	contig1	2240079	2241335	-	hypothetical protein	-	-	-	-	-
L_01877	contig1	2241441	2242973	-	Di-/tripeptide transporter	K03305	-	-	-	-
L_01878	contig1	2243114	2243368	-	30S ribosomal protein S20	K02968	-	-	-	-
L_01880	contig1	2243638	2244363	+	DNA repair protein RecO	K03584	-	-	-	-
L_01881	contig1	2244385	2244951	-	Phosphoribosylglycinamide formyltransferase	K11175	-	-	-	-
L_01882	contig1	2245158	2245547	-	Endolytic peptidoglycan transglycosylase RlpA	K03642	-	-	-	-
L_01883	contig1	2246143	2246709	-	hypothetical protein	-	-	-	-	-
L_01884	contig1	2246796	2246963	-	hypothetical protein	-	-	-	-	-
L_01885	contig1	2246970	2247365	-	hypothetical protein	-	-	-	-	-
L_01886	contig1	2247372	2247773	-	hypothetical protein	-	-	-	-	-
L_01887	contig1	2247822	2248184	-	hypothetical protein	-	-	-	-	-
L_01888	contig1	2248232	2248732	-	Lincosamide resistance protein	K19545	-	-	-	-
L_01889	contig1	2248744	2249385	-	Virginiamycin A acetyltransferase	K18234	AR_ZP_02616803	vatb(Virginiamycin A acetyltransferase)	-	-
L_01890	contig1	2249577	2250026	-	hypothetical protein	-	-	-	-	-
L_01891	contig1	2250052	2255568	-	hypothetical protein	-	-	-	-	-
L_01892	contig1	2256397	2259177	-	Calcium-transporting ATPase	K01537	-	-	-	-
L_01893	contig1	2259360	2262698	-	hypothetical protein	-	-	-	-	-
L_01894	contig1	2262736	2263113	-	Electron transport complex subunit RsxG	-	-	-	-	-
L_01895	contig1	2263177	2264388	-	Cysteine desulfurase SufS	K11717	-	-	-	-
L_01896	contig1	2264431	2265801	-	FeS cluster assembly protein SufD	K09015	-	-	-	-
L_01897	contig1	2265814	2266560	-	putative ATP-dependent transporter SufC	K09013	-	-	-	-
L_01898	contig1	2266848	2270387	+	hypothetical protein	-	-	-	-	-
L_01899	contig1	2270403	2270498	+	hypothetical protein	-	-	-	-	-
L_01900	contig1	2271029	2273353	-	Keratan-sulfate endo-1,4-beta-galactosidase	-	-	-	GH16	-
L_01901	contig1	2273562	2274833	+	L-methionine gamma-lyase	K01740	-	-	-	-
L_01902	contig1	2274967	2276304	-	NAD-specific glutamate dehydrogenase	K00262	-	-	-	-
L_01903	contig1	2276627	2278354	+	Long-chain-fatty-acid--CoA ligase FadD15	K01897	-	-	-	-
L_01904	contig1	2278440	2279561	+	hypothetical protein	-	-	-	-	-
L_01905	contig1	2279521	2280216	+	Ribonuclease HII	K03470	-	-	-	-
L_01906	contig1	2280228	2280695	+	hypothetical protein	-	-	-	-	-
L_01907	contig1	2280721	2281287	-	hypothetical protein	-	-	-	-	-
L_01908	contig1	2281524	2282024	-	Inorganic triphosphatase	-	-	-	-	-
L_01909	contig1	2282149	2282316	-	hypothetical protein	-	-	-	-	-
L_01910	contig1	2282353	2283474	-	Peptide chain release factor 2	K02836	-	-	-	-
L_01911	contig1	2283660	2284763	-	hypothetical protein	K06889	-	-	-	-
L_01912	contig1	2284760	2285347	-	hypothetical protein	-	-	-	-	-
L_01913	contig1	2285385	2286077	-	hypothetical protein	-	-	-	-	-
L_01914	contig1	2286174	2287076	-	hypothetical protein	-	-	-	-	-
L_01915	contig1	2287120	2288670	-	Outer membrane protein assembly factor BamB	-	-	-	-	-
L_01916	contig1	2288713	2290542	-	Long-chain-fatty-acid--CoA ligase FadD15	K01897	-	-	-	-
L_01917	contig1	2290718	2292934	+	O-GlcNAcase	K01197	-	-	GH84	O-GlcNAcase
L_01918	contig1	2293220	2293375	-	hypothetical protein	-	-	-	-	-
L_01919	contig1	2293994	2294170	-	hypothetical protein	-	-	-	-	-
L_01920	contig1	2294167	2297187	-	Internalin-J	-	-	-	-	-
L_01921	contig1	2298625	2299326	-	hypothetical protein	-	-	-	-	-
L_01922	contig1	2299913	2300581	-	Putative peptidyl-prolyl cis-trans isomerase	K03768	-	-	-	-
L_01923	contig1	2300656	2301876	-	putative peptidoglycan glycosyltransferase FtsW	K03588	-	-	-	-
L_01924	contig1	2301907	2303244	-	UDP-N-acetylmuramoylalanine--D-glutamate ligase	K01925	-	-	-	-
L_01925	contig1	2303257	2304525	-	Phospho-N-acetylmuramoyl-pentapeptide-transferase	K01000	-	-	-	-
L_01926	contig1	2304580	2306028	-	UDP-N-acetylmuramoyl-L-alanyl-D-glutamate--2,6-diaminopimelate ligase	K01928	-	-	-	-
L_01927	contig1	2306053	2308317	-	Peptidoglycan D,D-transpeptidase FtsI	K03587	-	-	-	-
L_01928	contig1	2308321	2308770	-	hypothetical protein	-	-	-	-	-
L_01929	contig1	2308894	2309793	-	Ribosomal RNA small subunit methyltransferase H	K03438	-	-	-	-
L_01930	contig1	2309824	2310264	-	Transcriptional regulator MraZ	K03925	-	-	-	-
L_01931	contig1	2310490	2312721	+	hypothetical protein	-	-	-	-	-
L_01932	contig1	2312785	2313684	-	Tyrosine recombinase XerC	K03733	-	-	-	-
L_01933	contig1	2313827	2314018	-	30S ribosomal protein S21	K02970	-	-	-	-
L_01934	contig1	2314141	2315052	-	Small-conductance mechanosensitive channel	K03442	-	-	-	-
L_01935	contig1	2315081	2315554	+	Ribosomal RNA large subunit methyltransferase H	K00783	-	-	-	-
L_01936	contig1	2315547	2316581	+	hypothetical protein	-	-	-	-	-
L_01937	contig1	2316697	2318349	+	hypothetical protein	-	-	-	-	-
L_01938	contig1	2318353	2319474	+	hypothetical protein	-	-	-	-	-
L_01939	contig1	2320456	2321580	-	hypothetical protein	-	-	-	-	-
L_01940	contig1	2321577	2322671	-	hypothetical protein	-	-	-	-	-
L_01941	contig1	2323149	2325296	-	hypothetical protein	-	-	-	-	-
L_01942	contig1	2325592	2325963	+	Ribosome hibernation promoting factor	K05808	-	-	-	-
L_01946	contig1	2326640	2327821	+	Elongation factor Tu	K02358	-	-	-	-
L_01948	contig1	2327970	2328158	+	Protein translocase subunit SecE	K03073	-	-	-	-
L_01949	contig1	2328180	2328719	+	Transcription termination/antitermination protein NusG	K02601	-	-	-	-
L_01950	contig1	2328799	2329236	+	50S ribosomal protein L11	K02867	-	-	-	-
L_01951	contig1	2329262	2329546	+	50S ribosomal protein L1	K02863	-	-	-	-
L_01952	contig1	2329609	2329956	+	50S ribosomal protein L1	K02863	-	-	-	-
L_01953	contig1	2329970	2330491	+	50S ribosomal protein L10	K02864	-	-	-	-
L_01954	contig1	2330593	2330970	+	50S ribosomal protein L7/L12	K02935	-	-	-	-
L_01955	contig1	2331144	2334956	+	DNA-directed RNA polymerase subunit beta	K03043	-	-	-	-
L_01956	contig1	2335036	2339292	+	DNA-directed RNA polymerase subunit beta'	K03046	-	-	-	-
L_01957	contig1	2339372	2339692	-	hypothetical protein	-	-	-	-	-
L_01958	contig1	2339910	2341259	+	Outer membrane protein 41	-	-	-	-	-
L_01959	contig1	2341504	2342820	+	Outer membrane protein 41	-	-	-	-	-
L_01960	contig1	2342998	2343558	+	hypothetical protein	-	-	-	-	-
L_01961	contig1	2343690	2344451	+	putative phosphatase YcdX	K04477	-	-	-	-
L_01962	contig1	2344463	2346571	+	ATP-dependent DNA helicase PcrA	K03657	-	-	-	-
L_01963	contig1	2346717	2347616	+	Meso-diaminopimelate D-dehydrogenase	K03340	-	-	-	-
L_01964	contig1	2347695	2349149	-	Inner membrane protein YjiY	-	-	-	-	-
L_01965	contig1	2349389	2351632	+	hypothetical protein	K01205	-	-	GH89	α-N-acetylglucosaminidase
L_01966	contig1	2352012	2353004	+	hypothetical protein	-	-	-	-	-
L_01967	contig1	2353152	2356634	+	Kappa-carrageenase	-	-	-	-	-
L_01968	contig1	2357021	2357836	+	hypothetical protein	-	-	-	-	-
L_01969	contig1	2358358	2358741	+	30S ribosomal protein S12	K02950	-	-	-	-
L_01970	contig1	2358870	2359346	+	30S ribosomal protein S7	K02992	-	-	-	-
L_01971	contig1	2359372	2361492	+	Elongation factor G	K02355	-	-	-	-
L_01972	contig1	2361588	2361893	+	30S ribosomal protein S10	K02946	-	-	-	-
L_01973	contig1	2361943	2362560	+	50S ribosomal protein L3	K02906	-	-	-	-
L_01974	contig1	2362560	2363189	+	50S ribosomal protein L4	K02926	-	-	-	-
L_01975	contig1	2363204	2363497	+	50S ribosomal protein L23	K02892	-	-	-	-
L_01976	contig1	2363505	2364332	+	50S ribosomal protein L2	K02886	-	-	-	-
L_01977	contig1	2364353	2364619	+	30S ribosomal protein S19	K02965	-	-	-	-
L_01978	contig1	2364665	2365066	+	50S ribosomal protein L22	K02890	-	-	-	-
L_01979	contig1	2365077	2365814	+	30S ribosomal protein S3	K02982	-	-	-	-
L_01980	contig1	2365844	2366269	+	50S ribosomal protein L16	K02878	-	-	-	-
L_01981	contig1	2366272	2366469	+	50S ribosomal protein L29	K02904	-	-	-	-
L_01982	contig1	2366478	2366735	+	30S ribosomal protein S17	K02961	-	-	-	-
L_01983	contig1	2366738	2367103	+	50S ribosomal protein L14	K02874	-	-	-	-
L_01984	contig1	2367127	2367447	+	50S ribosomal protein L24	K02895	-	-	-	-
L_01985	contig1	2367447	2368007	+	50S ribosomal protein L5	K02931	-	-	-	-
L_01986	contig1	2368011	2368313	+	30S ribosomal protein S14	K02954	-	-	-	-
L_01987	contig1	2368455	2368850	+	30S ribosomal protein S8	K02994	-	-	-	-
L_01988	contig1	2368866	2369432	+	50S ribosomal protein L6	K02933	-	-	-	-
L_01989	contig1	2369452	2369796	+	50S ribosomal protein L18	K02881	-	-	-	-
L_01990	contig1	2369803	2370309	+	30S ribosomal protein S5	K02988	-	-	-	-
L_01991	contig1	2370321	2370497	+	50S ribosomal protein L30	K02907	-	-	-	-
L_01992	contig1	2370520	2370966	+	50S ribosomal protein L15	K02876	-	-	-	-
L_01993	contig1	2370989	2372335	+	Protein translocase subunit SecY	K03076	-	-	-	-
L_01994	contig1	2372344	2373138	+	Methionine aminopeptidase 1	K01265	-	-	-	-
L_01995	contig1	2373142	2373360	+	Translation initiation factor IF-1	K02518	-	-	-	-
L_01996	contig1	2373373	2373489	+	50S ribosomal protein L36 2	K02919	-	-	-	-
L_01997	contig1	2373519	2373899	+	30S ribosomal protein S13	K02952	-	-	-	-
L_01998	contig1	2373910	2374299	+	30S ribosomal protein S11	K02948	-	-	-	-
L_01999	contig1	2374394	2375002	+	30S ribosomal protein S4	K02986	-	-	-	-
L_02000	contig1	2375122	2376114	+	DNA-directed RNA polymerase subunit alpha	K03040	-	-	-	-
L_02001	contig1	2376123	2376713	+	50S ribosomal protein L17	K02879	-	-	-	-
L_02002	contig1	2376796	2377110	-	hypothetical protein	-	-	-	-	-
L_02003	contig1	2377294	2378475	+	Bicyclomycin resistance protein	K07552	-	-	-	-
L_02004	contig1	2378534	2379328	+	23S rRNA (guanosine-2'-O-)-methyltransferase RlmB	-	-	-	-	-
L_02005	contig1	2379439	2383131	-	Phosphoribosylformylglycinamidine synthase	K01952	-	-	-	-
L_02006	contig1	2383370	2383744	+	hypothetical protein	-	-	-	-	-
L_02007	contig1	2383805	2384680	+	Fructokinase	K00847	-	-	-	-
L_02008	contig1	2384790	2386046	-	hypothetical protein	-	-	-	-	-
L_02009	contig1	2386043	2386471	-	hypothetical protein	-	-	-	-	-
L_02010	contig1	2386601	2386768	-	hypothetical protein	-	-	-	-	-
L_02011	contig1	2386968	2387867	-	hypothetical protein	-	-	-	-	-
L_02012	contig1	2387885	2388613	-	hypothetical protein	-	-	-	-	-
L_02013	contig1	2388626	2389459	-	hypothetical protein	-	-	-	-	-
L_02014	contig1	2389574	2390023	-	hypothetical protein	-	-	-	-	-
L_02016	contig1	2390309	2390554	+	hypothetical protein	-	-	-	-	-
L_02017	contig1	2390689	2392740	+	hypothetical protein	-	-	-	-	-
L_02018	contig1	2393296	2393859	+	hypothetical protein	-	-	-	-	-
L_02019	contig1	2394525	2394848	+	hypothetical protein	-	-	-	-	-
L_02020	contig1	2395028	2395594	+	hypothetical protein	-	-	-	-	-
L_02021	contig1	2395799	2397055	-	hypothetical protein	K07133	-	-	-	-
L_02022	contig1	2397705	2398007	+	hypothetical protein	-	-	-	-	-
L_02023	contig1	2398094	2398357	+	hypothetical protein	-	-	-	-	-
L_02024	contig1	2399021	2399344	+	hypothetical protein	-	-	-	-	-
L_02025	contig1	2399397	2399969	+	hypothetical protein	-	-	-	-	-
L_02026	contig1	2400075	2400650	+	hypothetical protein	-	-	-	-	-
L_02027	contig1	2400734	2401048	+	DNA mismatch repair protein MutS	-	-	-	-	-
L_02028	contig1	2401339	2401635	+	hypothetical protein	-	-	-	-	-
L_02029	contig1	2402248	2402520	+	hypothetical protein	-	-	-	-	-
L_02030	contig1	2402535	2403119	+	hypothetical protein	K01448	-	-	-	-
L_02031	contig1	2403116	2403571	+	hypothetical protein	-	-	-	-	-
L_02032	contig1	2403573	2404601	+	hypothetical protein	-	-	-	-	-
L_02033	contig1	2404611	2404844	+	hypothetical protein	-	-	-	-	-
L_02034	contig1	2404902	2405213	-	Antitoxin HipB	-	-	-	-	-
L_02035	contig1	2405233	2406660	-	hypothetical protein	K03655	-	-	-	-
[truncated: 408 more rows]

## Sheet: Predicted virulence factors
List of predicted virulence factors (VRprofile; VFDB Database) in the complete genome of Pseudoprevotella muciniphila strain E39
VRprofile		a web-based tool for in silico profiling of virulence and antibiotic resistance traits encoded within genome sequences of bacteria
VFDB Database		a reference database for bacterial virulence factors
Ha-value
No.	Locus ID	Contig	Start	End	Strand	Length(aa)	Hit	Ha-value	Product	VFDB category
1	L_00219	contig1	256044	257003	+	319	VFG1971	0.476	KpsF (D-arabinose 5-phosphate isomerase)	Adherence; Phase variation
2	L_00315	contig1	363335	364375	-	346	VFG2361	0.451	galE (UDP-glucose 4-epimerase)	O-antigen
3	L_00486	contig1	573813	574157	+	114	VFG1416	0.5	panD (aspartate 1-decarboxylase precursor)	Metabolic adaptation
4	L_00607	contig1	709643	712183	+	846	VFG0079	0.446	clpC (endopeptidase Clp ATP-binding chain C)	Stress protein
5	L_00882	contig1	1047036	1047617	+	193	VFG1411	0.425	leuD (isopropylmalate isomerase small subunit)	-
6	L_00974	contig1	1164646	1165962	-	438	VFG0963	0.555	hasB (UDP-glucose 6-dehydrogenase)	Antiphagocytosis; Adherence; Tissue invasion
7	L_01139	contig1	1362821	1364449	+	542	VFG1855	0.59	htpB (Hsp60, 60K heat shock protein HtpB)	Adherence
8	L_01350	contig1	1612295	1612792	+	165	VFG0087	0.448	tagD (tagD protein)	Pathogenicity islands in Vibrio
9	L_01530	contig1	1819254	1820336	-	360	VFG2364	0.467	fcl (GDP-fucose synthetase)	O-antigen
10	L_01531	contig1	1820347	1821426	-	359	VFG2225	0.646	gmd (GDP-mannose 4,6-dehydratase)	Intracellular survival; Intracellular entry; Immuno-modulatory activity
11	L_01617	contig1	1931727	1932800	+	357	VFG1374	0.577	cps4J (capsular polysaccharide biosynthesis protein Cps4J)	Antiphagocytosis
12	L_01618	contig1	1932827	1934026	+	399	VFG1375	0.626	cps4K (capsular polysaccharide biosynthesis protein Cps4K)	Antiphagocytosis
13	L_01619	contig1	1934013	1935173	+	386	VFG1376	0.808	cps4L (UDP-N-acetylglucosamine 2-epimerase)	Antiphagocytosis
14	L_01625	contig1	1939138	1940217	+	359	VFG0430	< 0.64	tviC (Vi polysaccharide biosynthesis protein, epimerase TviC)	Immune evasion
15	L_01719	contig1	2063768	2064943	-	391	VFG1967	0.522	glf (UDP-galactopyranose mutase)	Adherence; Phase variation
16	L_02284	contig1	2697654	2700236	+	860	VFG0079	0.472	clpC (endopeptidase Clp ATP-binding chain C)	Stress protein
17	L_02346	contig1	2778115	2778780	+	221	VFG0077	0.457	clpP (ATP-dependent Clp protease proteolytic subunit)	Stress protein
